# Supplementary material for: HLA DP/DRA molecule regulates systemic inflammation and neuroinflammation, aggravates cognitive impairment and long-term anxiety in murine model of sepsis-associated encephalopathy
Source: Front Immunol. 2026 Jun 16;17:1798003. doi: 10.3389/fimmu.2026.1798003 (PMC13314453; doi:10.3389/fimmu.2026.1798003)
Supplement: Supplementary file 8 [file Table1.xlsx]

## Sheet: DPDR_CSvsH2ab1_CS_deg_all
gene_id	DPDR_CS_1	DPDR_CS_2	DPDR_CS_3	H2ab1_CS_1	H2ab1_CS_2	H2ab1_CS_3	DPDR_CS	H2ab1_CS	log2FoldChange	pvalue	padj	gene_name	gene_chr	gene_start	gene_end	gene_strand	gene_length	gene_biotype	gene_description	tf_family
ENSMUSG00000096617	189.23939516122	178.945106867382	171.692072707775	1230.50974557396	1207.17681754534	1082.56444529698	179.958858245459	1173.41700280542	-2.70508	2.25866295446743e-68	4.26774365246621e-64	Gm5559	5	96009573	96010574	+	1002	processed_pseudogene	predicted gene 5559 [Source:MGI Symbol;Acc:MGI:3779498]	-
ENSMUSG00002076173	143.392737570615	152.778605391491	176.625752957999	1533.63273199441	1179.10293806754	1035.8272252691	157.599031973368	1249.52096511035	-2.98761	6.40019861101169e-50	6.0465876377533e-46	ENSMUSG00002076173	16	10961989	10962045	+	57	miRNA	-	-
ENSMUSG00000064360	204.846767958021	223.681383584227	191.426793708669	1092.72656992829	939.955075849256	920.614543339902	206.651648416973	984.43206303915	-2.25083	1.39251796281459e-42	8.77054230246053e-39	mt-Nd3	MT	9459	9806	+	348	protein_coding	mitochondrially encoded NADH dehydrogenase 3 [Source:MGI Symbol;Acc:MGI:102499]	-
ENSMUSG00000101249	1185.18487175712	1044.97189765009	1142.64034595175	3849.44995342343	3694.31458461549	3477.03178765566	1124.26570511965	3673.59877523153	-1.70857	3.91843345263265e-41	1.85097000218735e-37	Gm29216	1	24654787	24655278	-	492	unprocessed_pseudogene	predicted gene 29216 [Source:MGI Symbol;Acc:MGI:5579922]	-
ENSMUSG00000100131	778.417718240481	876.999839788726	826.884809937446	2658.1554193794	2377.96156910094	2587.93769503224	827.434122655551	2541.35156117086	-1.61849	4.23573317859948e-35	1.60068356819275e-31	Gm28439	1	24650616	24651491	-	876	unprocessed_pseudogene	predicted gene 28439 [Source:MGI Symbol;Acc:MGI:5579145]	-
ENSMUSG00000067736	245.816121549626	259.976853373366	250.63095671135	781.124618852718	826.619784624069	841.26996050187	252.141310544781	816.338121326219	-1.69444	4.15520789495049e-30	1.30854421958483e-26	Gm10222	1	24651488	24651781	-	294	unprocessed_pseudogene	predicted gene 10222 [Source:MGI Symbol;Acc:MGI:3642643]	-
ENSMUSG00000101111	1209.57139175213	1432.40493563183	1342.94776411082	3958.61662335807	3479.08150861904	3616.15653564564	1328.30803049826	3684.61822254092	-1.47164	1.0289176280522e-27	2.77734265457803e-24	Gm28437	1	24652270	24653052	-	783	unprocessed_pseudogene	predicted gene 28437 [Source:MGI Symbol;Acc:MGI:5579143]	-
ENSMUSG00000064354	1756.80490043998	1948.13823891471	3078.61647613942	10933.6249227743	10381.0967669015	8801.81413455316	2261.18653849804	10038.845274743	-2.15059	2.12040189652404e-23	5.00812422935271e-20	mt-Co2	MT	7013	7696	+	684	protein_coding	mitochondrially encoded cytochrome c oxidase II [Source:MGI Symbol;Acc:MGI:102503]	-
ENSMUSG00000059195	225.331444753823	184.853671716777	197.347210008937	565.970890729106	573.954869323882	547.80369521052	202.510775493179	562.576485087836	-1.47533	2.12178587244007e-18	4.45457156219502e-15	Gm12715	4	103420599	103421726	+	1128	processed_pseudogene	predicted gene 12715 [Source:MGI Symbol;Acc:MGI:3650759]	-
ENSMUSG00000043801	50.7239615896053	54.0211643373229	35.5224978016087	211.974116377942	207.954662798508	215.20859454699	46.7558745761789	211.712457907813	-2.17452	3.76299299618905e-17	7.11017526629921e-14	Oaz1-ps	17	17565718	17566402	-	685	processed_pseudogene	ornithine decarboxylase antizyme 1, pseudogene [Source:MGI Symbol;Acc:MGI:108188]	-
ENSMUSG00000082536	84.8650895826088	115.639054909582	130.249158605898	476.94176185037	406.551365771083	359.767903005322	110.251101032696	414.420343542258	-1.90993	8.54496376633286e-17	1.46779173058963e-13	Gm13456	2	40445764	40447128	+	1365	processed_pseudogene	predicted gene 13456 [Source:MGI Symbol;Acc:MGI:3651389]	-
ENSMUSG00000095847	22.4355983954023	28.6987435542028	23.6816652010724	135.663434481883	152.846677156903	139.124747989973	24.9386690502258	142.544953209587	-2.51014	9.44376991300145e-17	1.48700027088469e-13	Gm5451	13	67022145	67022723	+	579	processed_pseudogene	predicted gene 5451 [Source:MGI Symbol;Acc:MGI:3643790]	-
ENSMUSG00000046341	38.042971192204	37.1395504819095	27.6286094012512	246.949845580303	145.568263958956	232.599188045737	34.2703770251215	208.372432528332	-2.6015	1.03583335476627e-16	1.50554394140836e-13	Gm11223	4	69843867	69844316	-	450	processed_pseudogene	predicted gene 11223 [Source:MGI Symbol;Acc:MGI:3651631]	-
ENSMUSG00000062997	1181.28302855792	1266.12	1298.54464185881	573.389984802334	580.193509207837	610.844596643477	1248.64956985758	588.142696884549	1.08625338512187	5.33205221194241e-16	7.19636618176085e-13	Rpl35	2	38891592	38895636	-	1241	protein_coding	ribosomal protein L35 [Source:MGI Symbol;Acc:MGI:1913739]	-
ENSMUSG00000069939	80.9632463834084	75.1231816565896	81.8990921537088	293.58415118345	259.943328498135	228.25153967105	79.3285067312356	260.593006450878	-1.71721	1.53063083884002e-14	1.92808464665881e-11	Gm12070	11	26736633	26737634	+	1002	processed_pseudogene	predicted gene 12070 [Source:MGI Symbol;Acc:MGI:3650751]	-
ENSMUSG00000066632	24.3865199950025	27.0105821686614	15.787776800715	114.466022844089	138.289850761008	134.777099615287	22.394959654793	129.177657740128	-2.52128	3.3037728391927e-14	3.90154923728413e-11	Pgk1-rs7	12	10948986	10950240	-	1255	processed_pseudogene	phosphoglycerate kinase-1, related sequence-7 [Source:MGI Symbol;Acc:MGI:97562]	-
ENSMUSG00000100801	415.546300714843	406.846893915463	446.991430670242	967.661841265307	833.898197822017	943.439697307007	423.128208433516	914.999912131444	-1.11298	7.74522721046026e-14	8.60859224362627e-11	Gm15459	5	5831615	5833555	-	1941	processed_pseudogene	predicted gene 15459 [Source:MGI Symbol;Acc:MGI:3705702]	-
ENSMUSG00000093798	45.8466575906048	27.0105821686614	52.2970106523683	248.009716162193	159.085317040859	248.902869450812	41.7180834705448	218.665967551288	-2.39657	1.12528454785263e-13	1.18123619620419e-10	Gm8355	10	14621106	14623046	-	1941	processed_pseudogene	predicted pseudogene 8355 [Source:MGI Symbol;Acc:MGI:3645191]	-
ENSMUSG00000066315	58.5276479880061	47.2685187951575	53.283746702413	193.956316485817	187.159196518657	171.732110800123	53.0266378285255	184.282541268199	-1.79991	4.41278311561189e-13	4.38839668260456e-10	Gm12918	4	10848420	10849055	+	636	processed_pseudogene	predicted gene 12918 [Source:MGI Symbol;Acc:MGI:3652005]	-
ENSMUSG00000045799	49.7485007898052	44.7362767168455	55.2572188025024	188.656963576369	158.045543726866	182.60123173684	49.9139987697177	176.434579680025	-1.82411	1.22145767653983e-12	1.15397213991101e-09	Gm9800	14	13669438	13669773	+	336	processed_pseudogene	predicted gene 9800 [Source:MGI Symbol;Acc:MGI:3710580]	-
ENSMUSG00000083496	27.3129023944028	31.2309856325148	27.6286094012512	153.681234374008	140.369397388993	106.517385179823	28.7241658093896	133.522672314275	-2.21471	1.68061001859373e-12	1.51214887149184e-09	Gm11263	4	79245945	79246693	+	749	processed_pseudogene	predicted gene 11263 [Source:MGI Symbol;Acc:MGI:3651899]	-
ENSMUSG00000084111	64.3804127868067	70.0586974999656	70.0582595531726	219.39321045117	205.875116170523	190.209616392542	68.1657899466483	205.159314338078	-1.5892	4.59491122124355e-12	3.94640216024532e-09	Gm15710	5	92288153	92288788	-	636	processed_pseudogene	predicted gene 15710 [Source:MGI Symbol;Acc:MGI:3783151]	-
ENSMUSG00000065947	137.539972771814	197.514882108337	148.997143556747	451.504867885017	379.517259607277	485.849705871235	161.350666145633	438.957277787843	-1.44109	1.97659538028885e-11	1.62381607437208e-08	mt-Nd4l	MT	9877	10173	+	297	protein_coding	mitochondrially encoded NADH dehydrogenase 4L [Source:MGI Symbol;Acc:MGI:102497]	-
ENSMUSG00000100862	3073.67698017012	2093.32011807126	1841.24946938338	6535.16200793196	6301.02628279479	5220.43878590502	2336.08218920825	6018.87569221059	-1.36549	2.95996600678043e-11	2.33035657075484e-08	Gm10925	1	24653055	24653732	-	678	unprocessed_pseudogene	predicted gene 10925 [Source:MGI Symbol;Acc:MGI:3809095]	-
ENSMUSG00000102070	1239.81067654593	1347.99686635476	1200.85777290438	6558.47916073354	2973.75167801866	3227.04200611118	1262.88843860169	4253.09094828779	-1.75172	7.08770283281655e-11	5.35688580104275e-08	Gm28661	1	24653966	24654646	-	681	unprocessed_pseudogene	predicted gene 28661 [Source:MGI Symbol;Acc:MGI:5579367]	-
ENSMUSG00000083773	51.6994223894054	37.1395504819095	47.3633304021449	137.783175645663	172.602370122762	158.689165676063	45.4007677578199	156.358237148163	-1.7884	1.16150135761963e-10	8.44098775085497e-08	Gm13394	2	28823622	28824621	-	1000	processed_pseudogene	predicted gene 13394 [Source:MGI Symbol;Acc:MGI:3651848]	-
ENSMUSG00000058838	59.5031087878062	40.5158732529921	38.4827059517427	164.279940192905	174.681916750747	144.559308458332	46.167229330847	161.173721800661	-1.80625	2.4218832988837e-10	1.69486981231139e-07	Rps27a-ps2	9	83291713	83292179	+	467	processed_pseudogene	ribosomal protein S27A, pseudogene 2 [Source:MGI Symbol;Acc:MGI:3643614]	-
ENSMUSG00000064358	1956.77	3599.16007397414	1505.75921236819	8028.51965781457	6856.26523246681	7402.95826999772	2353.89788358044	7429.24772009303	-1.65788	7.60299751936465e-10	5.13066564744268e-07	mt-Co3	MT	8607	9390	+	784	protein_coding	mitochondrially encoded cytochrome c oxidase III [Source:MGI Symbol;Acc:MGI:102502]	-
ENSMUSG00000066362	18.5337551962019	21.9460980120374	25.6551373011618	94.3284817881844	118.53415779515	83.6922312127184	22.044996836467	98.8516235986841	-2.16584	8.20387983334131e-10	5.34525205003393e-07	Rps13-ps1	8	87774317	87774854	+	538	processed_pseudogene	ribosomal protein S13, pseudogene 1 [Source:MGI Symbol;Acc:MGI:3647042]	-
ENSMUSG00000064193	52.6748831892055	48.1125994879282	42.4296501519215	168.519422520464	159.085317040859	126.081802865913	47.7390442763517	151.228847475745	-1.66348	1.75804917808823e-09	1.10727797399924e-06	Gm4735	2	80667485	80668786	+	1302	processed_pseudogene	predicted gene 4735 [Source:MGI Symbol;Acc:MGI:3645521]	-
ENSMUSG00000113061	49.7485007898052	58.2415678011762	42.4296501519215	144.142399137001	188.19896983265	128.255627053257	50.1399062476343	153.532332007636	-1.61168	2.75588490955422e-08	1.67975630212991e-05	Rps18-ps5	13	28441511	28442117	+	607	protein_coding	ribosomal protein S18, pseudogene 5 [Source:MGI Symbol;Acc:MGI:3649931]	-
ENSMUSG00000044285	218.503219155223	169.660219246905	149.983879606792	393.211985881083	405.51159245709	366.289375567352	179.382439336306	388.337651301842	-1.11483	5.17198072786751e-08	3.05389299540802e-05	Ubb-ps	14	46321483	46322457	+	975	transcribed_processed_pseudogene	ubiquitin B, pseudogene [Source:MGI Symbol;Acc:MGI:3037679]	-
ENSMUSG00000083899	201.920385558621	180.633268252923	149.983879606792	332.79936271337	421.108192166979	394.549090002815	177.512511139445	382.818881627721	-1.10844	5.67130522244266e-08	3.24725188418345e-05	Gm12346	11	77184270	77186724	+	2255	transcribed_processed_pseudogene	predicted gene 12346 [Source:MGI Symbol;Acc:MGI:3649810]	-
ENSMUSG00000067147	44.8711967908047	36.2954697891388	44.4031222520108	118.705505171648	154.926223784888	110.86503355451	41.8565962773181	128.165587503682	-1.61798	5.94948808972398e-08	3.30634051339219e-05	Rpl7a-ps11	X	165637207	165638007	+	801	processed_pseudogene	ribosomal protein L7A, pseudogene 11 [Source:MGI Symbol;Acc:MGI:3644020]	-
ENSMUSG00000081094	99.4970015796104	156.154928162574	78.9388840035748	350.817162605495	285.937661347948	296.727001572365	111.530271248586	311.160608508603	-1.47595	7.17697279310143e-08	3.87454002644718e-05	Rpl19-ps11	8	19542952	19543542	+	591	processed_pseudogene	ribosomal protein L19, pseudogene 11 [Source:MGI Symbol;Acc:MGI:3642193]	-
ENSMUSG00000083563	36.0920495926038	39.6717925602215	47.3633304021449	112.346281680309	125.812570993097	114.125769835525	41.0423908516567	117.428207502977	-1.51784	1.50135756019581e-07	7.66706786483778e-05	Gm13340	2	22478115	22479659	-	1545	unprocessed_pseudogene	predicted gene 13340 [Source:MGI Symbol;Acc:MGI:3650227]	-
ENSMUSG00000066724	29.263823994003	21.1020173192667	19.7347210008937	84.789646551177	89.4205050033584	78.2577	23.3668541047212	84.1559407662985	-1.85109	1.59481421450843e-07	7.93000383766757e-05	Gm10175	7	23646064	23646716	-	653	transcribed_processed_pseudogene	predicted gene 10175 [Source:MGI Symbol;Acc:MGI:3704287]	-
ENSMUSG00000087412	101.447923179211	107.198247981875	102.620549204647	214.093857541722	216.272849310448	229.338451764722	103.755573455244	219.901719538964	-1.08292	1.74497873653858e-07	8.45419826330678e-05	Gm15501	7	92828190	92833383	-	862	transcribed_processed_pseudogene	predicted pseudogene 15501 [Source:MGI Symbol;Acc:MGI:3704296]	-
ENSMUSG00000032373	166.803796765817	205.111608343273	282.20651031278	398.511338790532	675.852654095151	611.931508737149	218.040638473957	562.098500540944	-1.36674	2.05079109681793e-07	9.6874244435937e-05	Car12	9	66620968	66674127	+	7597	protein_coding	carbonic anhydrase 12 [Source:MGI Symbol;Acc:MGI:1923709]	-
ENSMUSG00000059461	38.042971192204	50.6448415662402	39.4694420017874	114.466022844089	144.528490644963	113.038857741853	42.7190849200772	124.011123743635	-1.5338	2.30654945125897e-07	0.000106298175320825	Gm7331	X	161349853	161350239	+	387	processed_pseudogene	predicted gene 7331 [Source:MGI Symbol;Acc:MGI:3644702]	-
ENSMUSG00000083394	92.6687759810096	87.7843920481496	83.8725642537982	25.4368939653531	32.2329727337687	24.9989781544483	88.1085774276525	27.5562816178567	1.67581088593212	5.39723284418675e-07	0.000231774351342974	Gm11703	11	115615152	115615634	-	483	processed_pseudogene	predicted gene 11703 [Source:MGI Symbol;Acc:MGI:3649808]	-
ENSMUSG00000080859	9.75460799800102	7.59672623493603	8.88062445040216	45.5744350212576	40.551159245709	53.2586925899117	8.74398622777974	46.4614289522928	-2.41372	9.37263195247687e-07	0.000373802253897569	Rpl10-ps1	2	105384546	105385190	-	645	transcribed_processed_pseudogene	ribosomal protein L10, pseudogene 1 [Source:MGI Symbol;Acc:MGI:3650909]	-
ENSMUSG00000082896	20.4846767958021	15.1934524698721	6.90715235031279	67.8317172409416	62.3863988395524	67.3885498076434	14.1950938719957	65.8688886293791	-2.21115	9.49590271875276e-07	0.000373802253897569	Gm5844	3	18062970	18065160	+	2191	processed_pseudogene	predicted gene 5844 [Source:MGI Symbol;Acc:MGI:3645252]	-
ENSMUSG00000120425	21.4601375956022	36.2954697891388	34.535761751564	114.466022844089	118.53415779515	77.1707586506884	30.7637897121017	103.390313096642	-1.74589	1.03519780902254e-06	0.000399184951050631	ENSMUSG00000120425	19	25010493	25010965	+	473	lncRNA	novel transcript, sense intronic to Dock8	-
ENSMUSG00000106574	24.3865199950025	14.3493717771014	16.7745128507596	71.0113289866107	75.9034519214554	63.0409014329567	18.5034682076212	69.9852274470076	-1.92543	1.05773134024374e-06	0.00039971667347811	Gm2451	3	139355140	139356138	+	999	processed_pseudogene	predicted pseudogene 2451 [Source:MGI Symbol;Acc:MGI:3780618]	-
ENSMUSG00000078139	10.7300687978011	18.5697752409547	8.88062445040216	73.1310701503901	64.4659454675375	45.6503	12.7268228297193	61.0824411840459	-2.25036	1.56674013668279e-06	0.000558854901856311	AK157302	13	21679393	21681316	+	1924	protein_coding	cDNA sequence AK157302 [Source:MGI Symbol;Acc:MGI:3574096]	-
ENSMUSG00000071035	10.7300687978011	13.5052910843307	4.93368025022342	64.6521054952724	42.6307058736941	52.1718	9.72301337745175	53.1515306217355	-2.43783	1.56757395069513e-06	0.000558854901856311	Gm5499	17	87385699	87386583	+	885	processed_pseudogene	predicted pseudogene 5499 [Source:MGI Symbol;Acc:MGI:3643804]	-
ENSMUSG00000043424	159.975571167217	85.2521499698376	228.922763610367	55.113270258265	29.1136527917911	39.1288	158.050161582474	41.1185861407454	1.94109577919523	1.74775373978823e-06	0.000611551979875899	Eif3j2	18	43608483	43610861	-	2379	protein_coding	eukaryotic translation initiation factor 3, subunit J2 [Source:MGI Symbol;Acc:MGI:3704486]	-
ENSMUSG00000027833	1.9509215996002	0	0.986736050044685	12.7184469826765	109.176197969217	13.0429	0.979219216548296	44.9791966919844	-5.56904	2.98315559401534e-06	0.00100654865980214	Shox2	3	66879060	66889104	-	3311	protein_coding	short stature homeobox 2 [Source:MGI Symbol;Acc:MGI:1201673]	Homeobox
ENSMUSG00000083716	11.7055295976012	14.3493717771014	13.8143047006256	67.8317172409416	53.0284390136195	44.5633958405383	13.2897353584427	55.1411840316998	-2.05092	3.57003894359596e-06	0.00118343659367098	Gm13436	2	36697838	36698404	-	567	processed_pseudogene	predicted gene 13436 [Source:MGI Symbol;Acc:MGI:3651005]	-
ENSMUSG00000043192	10.7300687978011	15.1934524698721	14.8010407506703	48.7540467669268	60.3068522115673	52.1718	13.5748540061145	53.744226491578	-1.98212	5.08967241061108e-06	0.00165809241721546	Gpi-ps	8	5689580	5691011	+	1432	processed_pseudogene	glucose-6-phosphate isomerase, pseudogene [Source:MGI Symbol;Acc:MGI:3037698]	-
ENSMUSG00000068200	3.90184319920041	0.84408069277067	3.94694420017874	26.4967645472428	33.2727460477613	26.0859	2.89762269738327	28.618466947708	-3.33579	7.45973023440817e-06	0.00238901021659563	Gm5931	X	10526761	10527237	+	477	processed_pseudogene	predicted pseudogene 5931 [Source:MGI Symbol;Acc:MGI:3647036]	-
ENSMUSG00000035413	77.061403184208	113.95089352404	159.851240107239	240.590622088965	384.71612617724	264.119638762215	116.954512271829	296.475462342806	-1.34264	9.63994922592242e-06	0.0030357806770634	Tmem98	11	80701001	80712859	+	1633	protein_coding	transmembrane protein 98 [Source:MGI Symbol;Acc:MGI:1923457]	-
ENSMUSG00000075391	6.82822559860071	7.59672623493603	4.93368025022342	40.2750821118091	50.9488923856344	24.9989781544483	6.45287736125339	38.7409842172973	-2.58048	1.02182542260543e-05	0.00316514612461142	Glo1-ps	2	35230421	35230975	+	555	processed_pseudogene	glyoxalase 1, pseudogene [Source:MGI Symbol;Acc:MGI:3649615]	-
ENSMUSG00000082475	6.82822559860071	10.9730490060187	7.89388840035748	52.9935290944856	43.6704791876867	30.4335386228067	8.5650543349923	42.3658489683263	-2.29816	1.51704941335848e-05	0.00454994423260451	Gm7206	14	45941993	45951180	+	508	processed_pseudogene	predicted pseudogene 7206 [Source:MGI Symbol;Acc:MGI:3646634]	-
ENSMUSG00000063696	12.6809903974013	14.3493717771014	13.8143047006256	48.7540467669268	49.9091190716419	47.8241321215533	13.6148889583761	48.8290993200407	-1.84107	2.17547659339608e-05	0.00632394311264908	Gm8730	8	103591477	103592430	-	954	processed_pseudogene	predicted pseudogene 8730 [Source:MGI Symbol;Acc:MGI:3644565]	-
ENSMUSG00000104913	89.7423935816093	91.1607148192323	70.0582595531726	165.339810774795	161.164863668844	183.688143830512	83.6537893180048	170.06427275805	-1.02157	2.3149668769397e-05	0.00662746956663266	Gm6560	5	22929576	22931166	-	1591	processed_pseudogene	predicted gene 6560 [Source:MGI Symbol;Acc:MGI:3646204]	-
ENSMUSG00000117822	12.6809903974013	13.5052910843307	22.6949291510278	55.113270258265	70.7045853514927	48.911044215225	16.2937368775866	58.2429666083276	-1.84345	2.7132281684307e-05	0.00765170839440269	Eef1a1-ps1	19	17903987	17905373	+	1387	processed_pseudogene	eukaryotic translation elongation factor 1 alpha 1, pseudogene 1 [Source:MGI Symbol;Acc:MGI:2388571]	-
ENSMUSG00000063796	43.8957359910046	20.2579366264961	67.0980514030386	162.160199029126	93.5795982593286	197.818001048243	43.7505746735131	151.185932778899	-1.79455	3.33820562892631e-05	0.00927579343508274	Slc22a8	19	8568618	8589199	+	3910	protein_coding	solute carrier family 22 (organic anion transporter), member 8 [Source:MGI Symbol;Acc:MGI:1336187]	-
ENSMUSG00000081738	36.0920495926038	47.2685187951575	35.5224978016087	95.3883523700741	106.056878027239	88.039879587405	39.6277	96.4950366615727	-1.28	3.71405318616363e-05	0.0101705847757336	Hmgb1-ps2	X	144958938	144959573	+	636	processed_pseudogene	high mobility group box 1, pseudogene 2 [Source:MGI Symbol;Acc:MGI:3768537]	-
ENSMUSG00000059775	6.82822559860071	8.4408069277067	4.93368025022342	33.9158586204708	30.1534261057836	38.0419232785083	6.73423759217694	34.0370693349209	-2.32785	3.85103723618562e-05	0.0103950497968182	Rps26-ps1	8	108165763	108166211	-	449	transcribed_processed_pseudogene	ribosomal protein S26, pseudogene 1 [Source:MGI Symbol;Acc:MGI:3704322]	-
ENSMUSG00000081604	26.3374415946027	34.6073084035975	26.6418733512065	96.4482229519638	88.3807316893659	60.8670772456134	29.1955411164689	81.8986772956477	-1.48462	4.05930251549078e-05	0.0108028902859434	Gm11518	11	93928044	93928454	-	411	processed_pseudogene	predicted gene 11518 [Source:MGI Symbol;Acc:MGI:3650306]	-
ENSMUSG00000038943	93.6442367808097	66.6823747288829	106.567493404826	30.7362468748017	32.2329727337687	36.9550111848367	88.9647016381729	33.3080769311357	1.4153796692446	4.59907148445672e-05	0.0120693688470569	Prc1	7	79944198	79966007	+	8225	protein_coding	protein regulator of cytokinesis 1 [Source:MGI Symbol;Acc:MGI:1858961]	-
ENSMUSG00000084842	5.85276479880061	7.59672623493603	9.86736050044685	42.3948232755885	28.0738794777986	38.0419232785083	7.77228384472783	36.1702086772985	-2.21933	5.62797795583362e-05	0.0143703572264157	Pabpc1l2b	X	102057304	102057993	+	690	processed_pseudogene	poly(A) binding protein, cytoplasmic 1-like 2B [Source:MGI Symbol;Acc:MGI:3644774]	-
ENSMUSG00000060198	21.4601375956022	5.90856484939469	14.8010407506703	69.951458404721	46.7897991296643	55.432516777255	14.0565810652224	57.3912581038801	-2.04234	5.70559743917702e-05	0.0143743018151	Gm11353	13	26676537	26677163	+	627	processed_pseudogene	predicted gene 11353 [Source:MGI Symbol;Acc:MGI:3649794]	-
ENSMUSG00000078636	79.0123247838082	92.8488762047737	68.0847874530833	155.800975537788	188.19896983265	145.646220552003	79.9819961472217	163.215388640814	-1.02666	6.22345731079278e-05	0.0152717176477181	Gm7336	7	51396395	51397626	+	1232	processed_pseudogene	predicted gene 7336 [Source:MGI Symbol;Acc:MGI:3644851]	-
ENSMUSG00000081824	19.509215996002	29.5428242469734	35.5224978016087	89.0291288787358	72.7841319794778	71.7362	28.191512681528	77.8498196801812	-1.46492	6.54281955472683e-05	0.0158495609598158	Ndufs5-ps	16	42775994	42776312	+	319	processed_pseudogene	NADH:ubiquinone oxidoreductase core subunit S5, pseudogene [Source:MGI Symbol;Acc:MGI:3612445]	-
ENSMUSG00000110679	7.80368639840081	16.8816138554134	12.8275686505809	56.1731408401547	42.6307058736941	43.4764837468667	12.5042896347984	47.4267768202385	-1.91408	6.97976942327534e-05	0.0166940181332642	Rpl10-ps5	8	94949621	94950262	+	642	processed_pseudogene	ribosomal protein L10, pseudogene 5 [Source:MGI Symbol;Acc:MGI:3781583]	-
ENSMUSG00000110275	12.6809903974013	17.7256945481841	12.8275686505809	51.9336585125959	41.5909325597016	45.6503	14.4114178653888	46.3916330021692	-1.68006	0.00016922038538586	0.0380645140698313	Gm5905	7	140757798	140758377	-	580	processed_pseudogene	predicted gene 5905 [Source:MGI Symbol;Acc:MGI:3647422]	-
ENSMUSG00000062846	22.4355983954023	10.128968313248	13.8143047006256	49.8139173488165	53.0284390136195	47.8241321215533	15.459623803092	50.2221628279964	-1.70824	0.000194333543715326	0.0431992036294246	Gm14176	2	157743456	157743932	+	477	processed_pseudogene	predicted gene 14176 [Source:MGI Symbol;Acc:MGI:3650021]	-
ENSMUSG00000107383	75.1104815846078	92.004795512003	131.235894655943	231.051786851957	158.045543726866	234.77301223308	99.4503905841846	207.956780937301	-1.06495	0.000216983298272165	0.0472529167990509	Gm4366	7	116423745	116425086	-	1342	processed_pseudogene	predicted gene 4366 [Source:MGI Symbol;Acc:MGI:3782551]	-
ENSMUSG00000110043	9.75460799800102	16.0375331626427	23.6816652010724	46.6343056031473	47.8295724436568	69.5623739949867	16.4912687872387	54.6754173472636	-1.72996	0.000217570984996953	0.0472529167990509	Gm7328	8	57405864	57408088	+	2225	processed_pseudogene	predicted gene 7328 [Source:MGI Symbol;Acc:MGI:3644705]	-
ENSMUSG00000038155	0.975460799800101	2.53224207831201	1.97347210008937	3.17961174566914	22.8750129078359	56.5194288709267	1.82705832606716	27.5246845081439	-3.89941	0.000231868621813848	0.0497504848189682	Gstp2	19	4090285	4096023	-	1113	protein_coding	glutathione S-transferase, pi 2 [Source:MGI Symbol;Acc:MGI:95864]	-
ENSMUSG00000081201	7.80368639840081	5.90856484939469	5.92041630026811	26.4967645472428	35.3522926757463	26.0859	6.5442225160212	29.3116491570364	-2.16669	0.000242890790191959	0.0509935720075229	Smt3h2-ps4	1	14910093	14910380	-	288	processed_pseudogene	SMT3 suppressor of mif two 3 homolog 2, pseudogene 4 (S. cerevisiae) [Source:MGI Symbol;Acc:MGI:2149598]	-
ENSMUSG00000078300	15.6073727968016	15.1934524698721	7.89388840035748	38.1553409480296	43.6704791876867	49.9979563088967	12.8982378890104	43.941258814871	-1.76267	0.000255692150811461	0.0525141651041582	Gm2606	15	12574975	12575976	+	1002	processed_pseudogene	predicted pseudogene 2606 [Source:MGI Symbol;Acc:MGI:3780774]	-
ENSMUSG00000118653	18.5337551962019	10.128968313248	15.787776800715	60.4126231677136	49.9091190716419	34.7811869974933	14.8168334367216	48.3676430789496	-1.71504	0.000312816201401182	0.0628793843135674	Gm2296	9	56344741	56345728	+	988	protein_coding	predicted gene 2296 [Source:MGI Symbol;Acc:MGI:3780467]	-
ENSMUSG00000017754	169.730179165218	194.982640030025	371.012754816802	445.145644393679	449.182071644777	674.972410170105	245.241858004015	523.10004206952	-1.09368	0.000327498407553697	0.065137709586601	Pltp	2	164681438	164699631	-	2562	protein_coding	phospholipid transfer protein [Source:MGI Symbol;Acc:MGI:103151]	-
ENSMUSG00000071532	30.2392847938031	38.8277118674508	28.6153454512959	79.4902936417284	60.3068522115673	101.082824711465	32.5607807041833	80.2933235215869	-1.29744	0.000342392895341923	0.067390768307142	Gm10335	10	14398822	14399289	+	468	processed_pseudogene	predicted gene 10335 [Source:MGI Symbol;Acc:MGI:3641693]	-
ENSMUSG00000081992	7.80368639840081	8.4408069277067	11.8408326005362	40.2750821118091	44.7102525016792	23.9120660607767	9.36177530888124	36.2991335580883	-1.95939	0.000347311426355649	0.0676541175359792	Gm13408	2	34455011	34455808	+	798	processed_pseudogene	predicted gene 13408 [Source:MGI Symbol;Acc:MGI:3649613]	-
ENSMUSG00000061167	30.2392847938031	25.3224207831201	35.5224978016087	63.5922349133827	80.0625451774255	71.7362	30.3614011261773	71.7969927577128	-1.24585	0.000369046427353143	0.0711544106616086	Rpl15-ps3	9	22096903	22097517	-	615	processed_pseudogene	ribosomal protein L15, pseudogene 3 [Source:MGI Symbol;Acc:MGI:3782952]	-
ENSMUSG00000064208	36.0920495926038	21.9460980120374	15.787776800715	61.4724937496033	66.5454920955225	71.7362	24.608641468452	66.584728009152	-1.43745	0.000441007710216372	0.0833284068453834	Gm10145	10	27812360	27812821	+	462	processed_pseudogene	predicted gene 10145 [Source:MGI Symbol;Acc:MGI:3704353]	-
ENSMUSG00000022371	3.90184319920041	5.90856484939469	8.88062445040216	21.1974116377942	38.471612617724	26.0859	6.23034416633242	28.5849715012127	-2.20111	0.000531604712035541	0.0942372479890206	Col14a1	15	55171146	55384199	+	7013	protein_coding	collagen, type XIV, alpha 1 [Source:MGI Symbol;Acc:MGI:1341272]	-
ENSMUSG00000100627	43.8957359910046	77.6554237349016	49.3368025022342	18.0177998921251	24.954559535821	7.60838465570167	56.9626540760468	16.8602480278826	1.75562632399628	0.000533653640371802	0.0942372479890206	A830008E24Rik	1	153913343	153993697	-	7050	lncRNA	RIKEN cDNA A830008E24 gene [Source:MGI Symbol;Acc:MGI:3041183]	-
ENSMUSG00000083833	148.270041569615	154.466766777033	144.063463306524	57.2330114220445	60.3068522115673	103.256648898808	148.933423884391	73.5988375108067	1.01860516463688	0.000593426823293067	0.102869723175436	Gm13841	5	115939736	115940218	-	483	processed_pseudogene	predicted gene 13841 [Source:MGI Symbol;Acc:MGI:3650890]	-
ENSMUSG00000113389	0	0.84408069277067	0.986736050044685	14.838188146456	12.4772797679105	13.0429	0.610272247605118	13.4528043461422	-4.44389	0.00064206747020823	0.109201398149802	Gm9512	13	15293217	15293713	+	497	processed_pseudogene	predicted gene 9512 [Source:MGI Symbol;Acc:MGI:3779922]	-
ENSMUSG00000071141	3.90184319920041	10.9730490060187	10.8540965504915	32.8559880385811	31.1931994197762	34.7811869974933	8.57632958523688	32.9434581519502	-1.93433	0.000716704178421649	0.118790574134009	Rpl36a-ps3	6	136465805	136466125	+	321	processed_pseudogene	ribosomal protein L36A, pseudogene 3 [Source:MGI Symbol;Acc:MGI:3642503]	-
ENSMUSG00000061684	45.8466575906048	66.6823747288829	65.1245793029492	25.4368939653531	25.9943328498135	17.3905934987467	59.2178705408123	22.9406067713044	1.36791488745247	0.000730724099821954	0.120061146662051	Rpl21-ps8	18	82541664	82542146	-	483	processed_pseudogene	ribosomal protein L21, pseudogene 8 [Source:MGI Symbol;Acc:MGI:3648345]	-
ENSMUSG00000067121	1.9509215996002	4.22040346385335	6.90715235031279	23.3171528015737	23.9147862218284	20.6513297797617	4.35949247125545	22.6277562677212	-2.37873	0.000827502544183804	0.133995778794334	Gm7027	7	101222667	101223528	-	862	processed_pseudogene	predicted gene 7027 [Source:MGI Symbol;Acc:MGI:3644555]	-
ENSMUSG00000104802	3.90184319920041	0.84408069277067	2.96020815013406	21.1974116377942	20.7954662798508	13.0429	2.56871068070171	18.345274347235	-2.86298	0.000829717180150147	0.133995778794334	Gm5869	5	87145018	87146274	+	1257	processed_pseudogene	predicted gene 5869 [Source:MGI Symbol;Acc:MGI:3648808]	-
ENSMUSG00000056904	1.9509215996002	1.68816138554134	2.96020815013406	14.838188146456	11.4375064539179	24.9989781544483	2.19976371175853	17.0915575849407	-2.96676	0.000881121067844419	0.141091377770511	Gm5620	9	90979202	90980549	+	1348	processed_pseudogene	predicted gene 5620 [Source:MGI Symbol;Acc:MGI:3647798]	-
ENSMUSG00000045886	6.82822559860071	9.28488762047736	6.90715235031279	24.3770233834634	31.1931994197762	30.4335386228067	7.67342185646362	28.6679204753487	-1.89492	0.000904384899852511	0.143599602375741	Pam16l	10	43400080	43400642	+	563	protein_coding	presequence translocase associated motor 16 like [Source:MGI Symbol;Acc:MGI:3704359]	-
ENSMUSG00000116093	22.4355983954023	15.1934524698721	16.7745128507596	50.8737879307062	47.8295724436568	43.4764837468667	18.134521238678	47.3932813737432	-1.39001	0.00105441697034337	0.160353764701803	Gm3888	15	91924240	91925479	-	1240	processed_pseudogene	predicted gene 3888 [Source:MGI Symbol;Acc:MGI:3782061]	-
ENSMUSG00000102796	46.8221183904049	36.2954697891388	45.3898583020555	115.525893425979	60.3068522115673	115.212681929197	42.8358154938664	97.0151425222475	-1.18106	0.00106127671684529	0.160353764701803	Gm37711	4	131832141	131836674	-	1749	TEC	predicted gene, 37711 [Source:MGI Symbol;Acc:MGI:5610939]	-
ENSMUSG00000040323	7.80368639840081	14.3493717771014	15.787776800715	36.0355997842502	55.1079856416046	31.5204507164783	12.6469449920724	40.8880120474444	-1.69112	0.00106217107424036	0.160353764701803	Gm15429	1	161553811	161555058	-	798	processed_pseudogene	predicted pseudogene 15429 [Source:MGI Symbol;Acc:MGI:3642423]	-
ENSMUSG00000095526	38.042971192204	75.9672623493603	26.6418733512065	139.902916809442	116.454611167164	94.561352149435	46.8840356309236	116.972960042014	-1.31189	0.001069307983722	0.160353764701803	Gm10243	6	48500452	48500784	+	333	processed_pseudogene	predicted gene 10243 [Source:MGI Symbol;Acc:MGI:3704266]	-
ENSMUSG00000095524	29.263823994003	38.8277118674508	25.6551373011618	8.4789646551177	10.3977331399254	7.60838465570167	31.2488910542052	8.82836081691492	1.82502604383575	0.00109118494146271	0.162345980070377	Gm15682	5	88887106	88887588	-	483	processed_pseudogene	predicted gene 15682 [Source:MGI Symbol;Acc:MGI:3783124]	-
ENSMUSG00000049235	8.77914719820091	3.37632277108268	4.93368025022342	33.9158586204708	18.7159196518657	23.9120660607767	5.69638340650234	25.5146147777044	-2.17469	0.00122284181308379	0.178844193965152	Gm7324	14	43935285	43952835	+	2046	protein_coding	predicted gene 7324 [Source:MGI Symbol;Acc:MGI:3646999]	-
ENSMUSG00000068397	5.85276479880061	2.53224207831201	1.97347210008937	18.0177998921251	21.8352395938433	18.4775055924183	3.45283	19.4435150261289	-2.50189	0.0012304707708637	0.178844193965152	Gm10240	15	68181668	68182150	+	483	processed_pseudogene	predicted gene 10240 [Source:MGI Symbol;Acc:MGI:3704454]	-
ENSMUSG00000066180	9.75460799800102	4.22040346385335	3.94694420017874	22.257282219684	28.0738794777986	26.0859	5.9739852206777	25.4723506485342	-2.10026	0.0012705194939318	0.181867165438192	Gm10155	7	125898606	125899088	-	483	processed_pseudogene	predicted gene 10155 [Source:MGI Symbol;Acc:MGI:3642914]	-
ENSMUSG00000015652	1.9509215996002	2.53224207831201	6.90715235031279	11.6585764007868	114.375064539179	2.17382418734333	3.79677200940834	42.7358217091032	-3.50056	0.00129038973950056	0.183322662615511	Steap1	5	5786317	5799326	-	1377	protein_coding	six transmembrane epithelial antigen of the prostate 1 [Source:MGI Symbol;Acc:MGI:1917608]	-
ENSMUSG00000042165	39.0184319920041	29.5428242469734	18.747984950849	64.6521054952724	99.8182381432838	55.432516777255	29.1030803966088	73.3009534719371	-1.33271	0.00140742531304747	0.191388759548917	Gm9774	3	92335339	92336730	-	1392	protein_coding	predicted pseudogene 9774 [Source:MGI Symbol;Acc:MGI:3642386]	-
ENSMUSG00000004098	102.423383979011	141.805556385472	103.607285254692	50.8737879307062	74.8636786074628	32.6074	115.945408539725	52.781609782773	1.13507471522212	0.00141529666974055	0.191388759548917	Col5a3	9	20681346	20726363	-	6809	protein_coding	collagen, type V, alpha 3 [Source:MGI Symbol;Acc:MGI:1858212]	-
ENSMUSG00000030735	8.77914719820091	4.22040346385335	13.8143047006256	33.9158586204708	23.9147862218284	42.389571653195	8.93795178755995	33.4067388318314	-1.91534	0.00145185114819169	0.191388759548917	Gm9755	8	67966887	67968242	-	1356	processed_pseudogene	predicted pseudogene 9755 [Source:MGI Symbol;Acc:MGI:3642279]	-
ENSMUSG00000097961	9.75460799800102	7.59672623493603	11.8408326005362	28.6165057110222	27.034106163806	40.2157474658517	9.73072227782442	31.9555	-1.72109	0.00151621227611434	0.196224869569729	Gm27000	X	87803077	87803918	-	842	lncRNA	predicted gene, 27000 [Source:MGI Symbol;Acc:MGI:5504115]	-
ENSMUSG00000081999	6.82822559860071	10.9730490060187	6.90715235031279	31.7961174566914	32.2329727337687	22.825153967105	8.23614231831074	28.9514147191884	-1.80455	0.00168961371082064	0.212835007106373	Gm13461	2	41877485	41878841	-	662	processed_pseudogene	predicted gene 13461 [Source:MGI Symbol;Acc:MGI:3650103]	-
ENSMUSG00000068014	10.7300687978011	19.4138559337254	8.88062445040216	44.5145644393679	56.1477589555971	26.0859	13.0081830606429	42.249404547695	-1.68966	0.00172213785906956	0.213937622326691	Gm14648	X	46989222	46989704	+	483	processed_pseudogene	predicted gene 14648 [Source:MGI Symbol;Acc:MGI:3705508]	-
ENSMUSG00000109792	0.975460799800101	1.68816138554134	0	9.53883523700741	5.1988665699627	28.2597144354633	0.88787406178048	14.3324720808111	-3.96857	0.00173233427975569	0.213937622326691	Gm45426	7	135890385	135894056	+	3672	TEC	predicted gene 45426 [Source:MGI Symbol;Acc:MGI:5791262]	-
ENSMUSG00000050211	483.82855670085	270.105821686614	250.63095671135	90.0889994606255	244.346728788247	82.6053191190467	334.855111699605	139.013682455973	1.26727921552343	0.00176702657513109	0.216675599274219	Pla2g4e	2	119996893	120075816	-	6960	protein_coding	phospholipase A2, group IVE [Source:MGI Symbol;Acc:MGI:1919144]	-
ENSMUSG00000029454	79.0123247838082	64.9942133433416	66.1113153529939	27.5566351291325	30.1534261057836	40.2157474658517	70.0392844933812	32.6419362335893	1.10182629497725	0.00177743942246647	0.216675599274219	Mapkapk5	5	121663101	121683968	-	3195	protein_coding	MAP kinase-activated protein kinase 5 [Source:MGI Symbol;Acc:MGI:1333110]	-
ENSMUSG00000114379	0.975460799800101	4.22040346385335	0	22.257282219684	11.4375064539179	15.2167693114033	1.73195475455115	16.3038526616684	-3.17981	0.00189794855841648	0.228418713447639	Gm4241	13	84119474	84136110	-	1193	lncRNA	predicted gene 4241 [Source:MGI Symbol;Acc:MGI:3782418]	-
ENSMUSG00000117804	6.82822559860071	13.5052910843307	11.8408326005362	21.1974116377942	42.6307058736941	43.4764837468667	10.7247830944892	35.7682004194517	-1.73175	0.00204978823247943	0.245131320586702	Gm6252	19	9193745	9194324	+	580	processed_pseudogene	predicted gene 6252 [Source:MGI Symbol;Acc:MGI:3644748]	-
ENSMUSG00000028766	26.3374415946027	28.6987435542028	50.3235385522789	69.951458404721	69.6648120375002	97.8221	35.1199079003615	79.1461196242237	-1.17526	0.002124578589294	0.251379733716006	Alpl	4	137469044	137523695	-	4033	protein_coding	alkaline phosphatase, liver/bone/kidney [Source:MGI Symbol;Acc:MGI:87983]	-
ENSMUSG00000028459	32.1902063934034	5.90856484939469	64.1378432529045	5.29935290944856	8.31818651194032	3.26074	34.0788714985675	5.62609190080129	2.5917645633984	0.00212864553556819	0.251379733716006	Cd72	4	43446462	43454628	-	3422	protein_coding	CD72 antigen [Source:MGI Symbol;Acc:MGI:88345]	-
ENSMUSG00000090381	5.85276479880061	4.22040346385335	3.94694420017874	22.257282219684	18.7159196518657	19.5644	4.67337082094423	20.1792065192132	-2.11309	0.00225323097689919	0.259602434807989	Gm6158	14	24119802	24120705	+	904	processed_pseudogene	predicted gene 6158 [Source:MGI Symbol;Acc:MGI:3779562]	-
ENSMUSG00000073640	10.7300687978011	16.8816138554134	12.8275686505809	42.3948232755885	37.4318393037314	32.6074	13.4797504345985	37.4780084631566	-1.46907	0.0023001325254359	0.26340002465522	Rpl27-ps3	18	6332632	6333042	+	411	processed_pseudogene	ribosomal protein L27, pseudogene 3 [Source:MGI Symbol;Acc:MGI:3646174]	-
ENSMUSG00000061724	33.1656671932034	38.8277118674508	33.5490257015193	67.8317172409416	65.5057	79.3445828380317	35.1808015873912	70.8940062868344	-1.00815	0.00244466234071437	0.276598173220348	Gm2423	13	13406746	13407478	-	733	processed_pseudogene	predicted gene 2423 [Source:MGI Symbol;Acc:MGI:3805957]	-
ENSMUSG00000100347	6.82822559860071	1.68816138554134	4.93368025022342	15.8980587283457	32.2329727337687	17.3905934987467	4.48335574478849	21.8405416536204	-2.30388	0.00252541190865046	0.279676686104431	Gm7895	1	94396440	94397612	-	1173	processed_pseudogene	predicted gene 7895 [Source:MGI Symbol;Acc:MGI:3648340]	-
ENSMUSG00000097286	2.9263823994003	7.59672623493603	7.89388840035748	11.6585764007868	96.6989182013062	9.78221	6.1389990115646	39.3799011483793	-2.67907	0.00267251701200445	0.287658834826957	Gm26684	15	54815466	54834488	+	9724	lncRNA	predicted gene, 26684 [Source:MGI Symbol;Acc:MGI:5477178]	-
ENSMUSG00000114993	2.9263823994003	1.68816138554134	1.97347210008937	14.838188146456	15.5965997098881	11.9560330303883	2.19600529501034	14.1302736289108	-2.69512	0.00278178564788944	0.292010221204839	Gm6363	16	94043133	94044206	-	1074	processed_pseudogene	predicted gene 6363 [Source:MGI Symbol;Acc:MGI:3645989]	-
ENSMUSG00000082193	0	2.53224207831201	1.97347210008937	13.7783175645663	12.4772797679105	13.0429	1.50190472613379	13.0995141521789	-3.09794	0.00295351499045849	0.304954457621384	Rpl5-ps1	1	14935296	14936189	+	894	processed_pseudogene	ribosomal protein L5, pseudogene 1 [Source:MGI Symbol;Acc:MGI:3647110]	-
ENSMUSG00000069755	10.7300687978011	21.1020173192667	29.6020815013405	66.7718466590519	24.954559535821	108.691209367167	20.4780558728028	66.8058718540132	-1.70502	0.00297339556904884	0.305338637375966	Zfp125	12	20927085	20971263	-	3109	transcribed_unprocessed_pseudogene	zinc finger protein 125 [Source:MGI Symbol;Acc:MGI:1336211]	-
ENSMUSG00000082185	1.9509215996002	0.84408069277067	3.94694420017874	16.9579293102354	14.5568263958956	11.9560330303883	2.24731549751654	14.4902629121731	-2.71484	0.00334137127074715	0.327354268396479	Gm12428	3	98728354	98729080	+	727	processed_pseudogene	predicted gene 12428 [Source:MGI Symbol;Acc:MGI:3650848]	-
ENSMUSG00000023043	0.975460799800101	5.90856484939469	7.89388840035748	4.23948232755885	114.375064539179	8.69529674937334	4.92597134985076	42.4366145387039	-3.10553	0.0035068698485814	0.339428452975632	Krt18	15	101936615	101940462	+	1437	protein_coding	keratin 18 [Source:MGI Symbol;Acc:MGI:96692]	-
ENSMUSG00000089838	29.263823994003	12.6612	19.7347210008937	4.23948232755885	5.1988665699627	4.34764837468667	20.5532517954856	4.5953324240694	2.1563157855877	0.00356115362149	0.341563439990119	Gm2962	1	170752878	170753213	-	336	processed_pseudogene	predicted pseudogene 2962 [Source:MGI Symbol;Acc:MGI:3781140]	-
ENSMUSG00000094574	0	0.84408069277067	0.986736050044685	8.4789646551177	11.4375064539179	9.78221	0.610272247605118	9.89955998402688	-4.00292	0.00364505352594135	0.347844880670009	Gm15027	X	13045682	13045819	+	138	unprocessed_pseudogene	predicted gene 15027 [Source:MGI Symbol;Acc:MGI:3709653]	-
ENSMUSG00000117238	39.0184319920041	25.3224207831201	24.6684012511171	1.05987058188971	12.4772797679105	7.60838465570167	29.6697513420804	7.04851166850062	2.07052856021059	0.00372055885557574	0.353266128523134	ENSMUSG00000117238	7	12357715	12374226	-	7600	lncRNA	novel transcript	-
ENSMUSG00000072919	0	4.22040346385335	0.986736050044685	24.3770233834634	4.15909325597016	22.825153967105	1.73571317129934	17.1204235355128	-3.25545	0.00381014435148876	0.358172524981991	Noxred1	12	87267814	87285506	-	1709	protein_coding	NADP+ dependent oxidoreductase domain containing 1 [Source:MGI Symbol;Acc:MGI:1918525]	-
ENSMUSG00000035126	22.4355983954023	31.2309856325148	61.1776351027705	98.5679641157432	56.1477589555971	130.429	38.2814063768959	95.0483914373135	-1.31388	0.00384115458139116	0.35930007829399	Dnai4	4	102895262	102971752	-	7307	protein_coding	dynein axonemal intermediate chain 4 [Source:MGI Symbol;Acc:MGI:2385328]	-
ENSMUSG00000029830	2.9263823994003	2.53224207831201	0.986736050044685	3.17961174566914	79.022771863433	1.08691209367167	2.14845350925233	27.7630985675913	-3.68809	0.00391829965588598	0.364710699497368	Svopl	6	37960674	38023931	-	5814	protein_coding	SV2 related protein homolog (rat)-like [Source:MGI Symbol;Acc:MGI:2444335]	-
ENSMUSG00000086524	4.87730399900051	2.53224207831201	6.90715235031279	25.4368939653531	19.7556929658583	15.2167693114033	4.77223280920844	20.1364520808716	-2.09292	0.00395458369773518	0.366283622395619	Pabpc1l2a	X	102110274	102110786	-	513	processed_pseudogene	poly(A) binding protein, cytoplasmic 1-like 2A [Source:MGI Symbol;Acc:MGI:3645788]	-
ENSMUSG00000062382	30.2392847938031	19.4138559337254	36.5092338516533	73.1310701503901	66.5454920955225	49.9979563088967	28.720791526394	63.2248395182698	-1.14525	0.00399653534748173	0.368363587271547	Ftl1-ps1	13	74547813	74555465	+	1223	protein_coding	ferritin light polypeptide 1, pseudogene 1 [Source:MGI Symbol;Acc:MGI:3779109]	-
ENSMUSG00000104496	6.82822559860071	2.53224207831201	5.92041630026811	24.3770233834634	18.7159196518657	18.4775055924183	5.09362799239361	20.5234828759158	-2.02623	0.00407384265315411	0.371861144595879	Gm5837	1	139855978	139857346	-	1369	processed_pseudogene	predicted gene 5837 [Source:MGI Symbol;Acc:MGI:3648028]	-
ENSMUSG00000096544	16.5828335966017	7.59672623493603	10.8540965504915	33.9158586204708	39.5113859317165	27.1728023417917	11.6778854606764	33.5333489646597	-1.53077	0.00425461998274715	0.382581691277251	Gm4617	3	124179316	124179646	+	331	processed_pseudogene	predicted pseudogene 4617 [Source:MGI Symbol;Acc:MGI:3704225]	-
ENSMUSG00000081643	3.90184319920041	4.22040346385335	1.97347210008937	18.0177998921251	15.5965997098881	15.2167693114033	3.36523958771437	16.2770563044722	-2.26431	0.00426258434032499	0.382581691277251	Gm11605	1	63403879	63404524	-	646	processed_pseudogene	predicted gene 11605 [Source:MGI Symbol;Acc:MGI:3651339]	-
ENSMUSG00000082035	5.85276479880061	9.28488762047736	6.90715235031279	39.2152115299193	24.954559535821	15.2167693114033	7.34826825653026	26.4621801257145	-1.84238	0.0043029315522256	0.382581691277251	Rpl17-ps8	X	95528465	95529085	+	621	processed_pseudogene	ribosomal protein L17, pseudogene 8 [Source:MGI Symbol;Acc:MGI:3802129]	-
ENSMUSG00000073795	0	0	0.986736050044685	3.17961174566914	13.517053081903	8.69529674937334	0.328912016681562	8.46398719231516	-4.66276	0.00431446701900067	0.382581691277251	Spef1l	7	139552216	139558668	-	1990	protein_coding	sperm flagellar 1 like [Source:MGI Symbol;Acc:MGI:2685939]	-
ENSMUSG00000030450	3.90184319920041	8.4408069277067	7.89388840035748	11.6585764007868	140.369397388993	2.17382418734333	6.74551284242153	51.4005993257077	-2.92787	0.00444188500920401	0.386771508059492	Oca2	7	55889508	56186266	+	3961	protein_coding	oculocutaneous albinism II [Source:MGI Symbol;Acc:MGI:97454]	-
ENSMUSG00000113255	19.509215996002	12.6612	24.6684012511171	79.4902936417284	39.5113859317165	33.6942749038217	18.9462758795597	50.8986514924222	-1.43207	0.00466693586232103	0.40082615053889	Tes3-ps	13	49646794	49650065	+	3272	protein_coding	testis derived transcript 3, pseudogene [Source:MGI Symbol;Acc:MGI:3582925]	-
ENSMUSG00000034990	85.8405503824089	82.7199078915256	80.9123561036642	48.7540467669268	40.551159245709	10.8691209367167	83.1576047925329	33.3914423164508	1.3144131653928	0.00477416312426623	0.406341496545092	Otoa	7	120680873	120762320	+	8439	protein_coding	otoancorin [Source:MGI Symbol;Acc:MGI:2149209]	-
ENSMUSG00000041828	39.0184319920041	35.4513890963681	52.2970106523683	110.22654051653	38.471612617724	179.340495455825	42.2556105802468	109.346216196693	-1.37242	0.0049180872770323	0.413071830260372	Abca8a	11	109916460	109986804	-	6272	protein_coding	ATP-binding cassette, sub-family A (ABC1), member 8a [Source:MGI Symbol;Acc:MGI:2386846]	-
ENSMUSG00000032246	6.82822559860071	19.4138559337254	17.7612489008043	27.5566351291325	98.7784648292913	27.1728023417917	14.6677768110435	51.1693007667385	-1.79952	0.00497762855634219	0.41616058217737	Calml4	9	62765362	62783203	+	3642	protein_coding	calmodulin-like 4 [Source:MGI Symbol;Acc:MGI:1922850]	-
ENSMUSG00000089764	7.80368639840081	3.37632277108268	5.92041630026811	23.3171528015737	20.7954662798508	18.4775055924183	5.70014182325053	20.8633748912809	-1.88436	0.00531934766953474	0.43954909501576	Gm16580	17	26488311	26489358	+	1048	processed_pseudogene	predicted gene 16580 [Source:MGI Symbol;Acc:MGI:4415000]	-
ENSMUSG00000051504	61.4540303874064	85.2521499698376	98.6736050044685	153.681234374008	86.3011850613808	308.683034602753	81.7932617872375	182.888484679381	-1.16014	0.00550619924456292	0.446011984380299	Siglech	7	55417926	55428673	+	3383	protein_coding	sialic acid binding Ig-like lectin H [Source:MGI Symbol;Acc:MGI:2443256]	-
ENSMUSG00000085069	91.6933151812095	167.972057861363	223.002347310099	381.553409480296	169.483050180784	455.416167248429	160.889240117557	335.484208969836	-1.05987	0.00552351438713893	0.446011984380299	Prdm16os	4	154722033	154729181	+	3542	lncRNA	Prdm16 opposite strand transcript [Source:MGI Symbol;Acc:MGI:3651882]	-
ENSMUSG00000115625	3.90184319920041	11.8171296987894	1.97347210008937	3.17961174566914	118.53415779515	11.9560330303883	5.89748166602638	44.556600857069	-2.90511	0.00562579697943042	0.450986602767107	2900040C04Rik	14	76488897	76489767	+	459	lncRNA	RIKEN cDNA 2900040C04 gene [Source:MGI Symbol;Acc:MGI:1920143]	-
ENSMUSG00000029149	6.82822559860071	13.5052910843307	9.86736050044685	28.6165057110222	28.0738794777986	30.4335386228067	10.0669590611261	29.0413079372092	-1.51942	0.0056475060821873	0.450986602767107	Krtcap3	5	31409035	31410546	+	1338	protein_coding	keratinocyte associated protein 3 [Source:MGI Symbol;Acc:MGI:1917065]	-
ENSMUSG00000058064	12.6809903974013	24.4783400903494	22.6949291510278	41.3349526936988	43.6704791876867	55.432516777255	19.9514198795928	46.8126495528802	-1.22544	0.00588685936952908	0.450986602767107	Gm10036	18	15965851	15966384	+	534	processed_pseudogene	predicted gene 10036 [Source:MGI Symbol;Acc:MGI:3642334]	-
ENSMUSG00000025488	0	1.68816138554134	1.97347210008937	2.11974116377942	56.1477589555971	1.08691209367167	1.22054449521024	19.7848040710161	-4.0108	0.00589640630229809	0.450986602767107	Cox8b	7	140478858	140480359	-	360	protein_coding	cytochrome c oxidase subunit 8B [Source:MGI Symbol;Acc:MGI:105958]	-
ENSMUSG00000047798	125.834443174213	120.703539066206	76.9654119034854	27.5566351291325	73.8239052934703	8.69529674937334	107.834464714635	36.6919457239921	1.55343013837538	0.00591040348131263	0.450986602767107	Cd300lf	11	115007040	115024818	-	5149	protein_coding	CD300 molecule like family member F [Source:MGI Symbol;Acc:MGI:2442359]	-
ENSMUSG00000089889	42.9202751912045	57.3974871084055	41.4429141018768	27.5566351291325	18.7159196518657	14.1298572177317	47.2535588004956	20.1341	1.23216081695315	0.00600962026609591	0.456031224609968	0610040B10Rik	5	143315002	143318459	+	3458	lncRNA	RIKEN cDNA 0610040B10 gene [Source:MGI Symbol;Acc:MGI:1914922]	-
ENSMUSG00000034258	29.263823994003	45.5803574096162	68.0847874530833	129.304210990545	94.6193715733211	73.9100223696734	47.6429896189008	99.2778683111798	-1.06043	0.00611640695029363	0.461748578266961	Flvcr2	12	85793313	85860359	+	3504	protein_coding	feline leukemia virus subgroup C cellular receptor 2 [Source:MGI Symbol;Acc:MGI:2384974]	-
ENSMUSG00000083364	3.90184319920041	5.06448415662402	2.96020815013406	16.9579293102354	16.6363730238806	16.303681405075	3.97551183531949	16.632661246397	-2.05521	0.0062915877126579	0.467158914399695	Llph-ps2	X	13084449	13084841	-	393	processed_pseudogene	LLP homolog, pseudogene 2 [Source:MGI Symbol;Acc:MGI:3642864]	-
ENSMUSG00000062611	29.263823994003	19.4138559337254	31.5755536014299	80.5501642236181	55.1079856416046	42.389571653195	26.7510778430528	59.3492405061392	-1.15512	0.00631433369179752	0.467158914399695	Rps3a2	14	88360453	88361244	-	792	processed_pseudogene	ribosomal protein S3A2 [Source:MGI Symbol;Acc:MGI:3642853]	-
ENSMUSG00000045104	2.9263823994003	0.84408069277067	3.94694420017874	12.7184469826765	9.35795982593286	21.7382418734333	2.5724690974499	14.6048828940142	-2.52782	0.00643081795195539	0.472802743977421	Ldhb-ps	19	21914744	21915745	+	1002	processed_pseudogene	lactate dehydrogenase B, pseudogene [Source:MGI Symbol;Acc:MGI:3645435]	-
ENSMUSG00000001134	47.797579190205	37.1395504819095	55.2572188025024	24.3770233834634	15.5965997098881	21.7382418734333	46.7314494915389	20.5706216555949	1.18229013201227	0.00652671581119513	0.476147858117884	Uxt	X	20807961	20828256	-	1639	protein_coding	ubiquitously expressed prefoldin like chaperone [Source:MGI Symbol;Acc:MGI:1277988]	-
ENSMUSG00000050315	83.8896287828087	97.9133603613977	207.214570509384	196.076057649597	385.755899491232	208.68712198496	129.67251988453	263.506359708596	-1.02462	0.0066489506077153	0.480945062690269	Synpo2	3	122870168	123029798	-	13089	protein_coding	synaptopodin 2 [Source:MGI Symbol;Acc:MGI:2153070]	-
ENSMUSG00000074665	0.975460799800101	0.84408069277067	0	1.05987058188971	41.5909325597016	1.08691209367167	0.606513830856924	14.5792384117543	-4.5709	0.00671974048955972	0.480945062690269	Bpifb4	2	153780141	153806021	+	3118	protein_coding	BPI fold containing family B, member 4 [Source:MGI Symbol;Acc:MGI:2685852]	-
ENSMUSG00000032122	47.797579190205	46.4244381023868	75.9786758534407	55.113270258265	334.807007105598	84.7791	56.7335643820108	158.233140223418	-1.48132	0.00739248388803306	0.521197698001435	Slc37a2	9	37138881	37167034	-	6643	protein_coding	solute carrier family 37 (glycerol-3-phosphate transporter), member 2 [Source:MGI Symbol;Acc:MGI:1929693]	-
ENSMUSG00000116358	13.6564511972014	5.90856484939469	3.94694420017874	29.6763762929119	17.6761463378732	32.6074	7.83732008225828	26.6532951469784	-1.76981	0.00749267187719462	0.526297528325622	Gm49450	15	98830018	98851432	-	899	protein_coding	predicted gene, 49450 [Source:MGI Symbol;Acc:MGI:6155101]	-
ENSMUSG00000082127	39.0184319920041	47.2685187951575	26.6418733512065	5.29935290944856	14.5568263958956	19.5644	37.642941379456	13.1401989971447	1.52221055698683	0.00760340716023424	0.528432019627065	Gm13577	2	64305089	64305293	-	205	processed_pseudogene	predicted gene 13577 [Source:MGI Symbol;Acc:MGI:3649301]	-
ENSMUSG00000026834	124.858982374413	151.09044400595	211.161514709563	353.996774351164	143.48871733097	483.675881683892	162.370313696642	327.053791122009	-1.01025	0.00778301350801689	0.534187479008328	Acvr1c	2	58157465	58247907	-	9292	protein_coding	activin A receptor, type IC [Source:MGI Symbol;Acc:MGI:2661081]	-
ENSMUSG00000047246	11.7055295976012	5.90856484939469	31.5755536014299	64.6521054952724	12.4772797679105	116.299594022868	16.3965493494753	64.4763264286838	-1.98131	0.00780289728532937	0.534187479008328	H2bc6	13	23767653	23805107	-	4446	protein_coding	H2B clustered histone 6 [Source:MGI Symbol;Acc:MGI:2448380]	-
ENSMUSG00000031613	27.3129023944028	11.8171296987894	21.7081931009831	45.5744350212576	37.4318393037314	60.8670772456134	20.2794083980584	47.9577838568675	-1.24881	0.00793377251873599	0.537655642655919	Hpgd	8	56747620	56774078	+	1683	protein_coding	hydroxyprostaglandin dehydrogenase 15 (NAD) [Source:MGI Symbol;Acc:MGI:108085]	-
ENSMUSG00000117713	4.87730399900051	4.22040346385335	4.93368025022342	18.0177998921251	11.4375064539179	24.9989781544483	4.67712923769243	18.1514281668305	-1.95799	0.00802428638417407	0.537655642655919	Gm46637	18	61617837	61622291	+	2990	lncRNA	predicted gene, 46637 [Source:MGI Symbol;Acc:MGI:5826274]	-
ENSMUSG00000042554	9.75460799800102	5.90856484939469	1.97347210008937	0	0	0	5.87888164916169	0	4.91184244257871	0.00814403080452555	1	Zp3r	1	130504450	130557358	-	2121	protein_coding	zona pellucida 3 receptor [Source:MGI Symbol;Acc:MGI:104965]	-
ENSMUSG00000033715	1.9509215996002	2.53224207831201	7.89388840035748	18.0177998921251	6.23863988395524	40.2157474658517	4.1256840260899	21.490729080644	-2.38999	0.00831461123046175	0.544926699656983	Akr1c14	13	4099011	4140688	+	3239	protein_coding	aldo-keto reductase family 1, member C14 [Source:MGI Symbol;Acc:MGI:2145458]	-
ENSMUSG00000117975	89.7423935816093	63.3060519578002	54.2704827524577	26.4967645472428	47.8295724436568	19.5644	69.1063094306224	31.2969182256632	1.14012100912954	0.00846384767250416	0.549568390968956	Itprip	19	47883041	47907738	-	3950	protein_coding	inositol 1,4,5-triphosphate receptor interacting protein [Source:MGI Symbol;Acc:MGI:3042776]	-
ENSMUSG00000060096	9.75460799800102	8.4408069277067	15.787776800715	37.0954703661399	23.9147862218284	30.4335386228067	11.3277305754742	30.4812650702583	-1.43458	0.00863229588702619	0.558586406799177	Amd-ps3	18	64581756	64582760	-	1005	processed_pseudogene	S-adenosylmethionine decarboxylase, pseudogene 3 [Source:MGI Symbol;Acc:MGI:3704487]	-
ENSMUSG00000038677	52.6748831892055	38.8277118674508	35.5224978016087	67.8317172409416	134.130757505038	60.8670772456134	42.3416976194216	87.6098506638642	-1.05081	0.00891514187812387	0.571022392498815	Scube3	17	28361115	28393828	+	8844	protein_coding	signal peptide, CUB domain, EGF-like 3 [Source:MGI Symbol;Acc:MGI:3045253]	-
ENSMUSG00000096256	20.4846767958021	3.37632277108268	16.7745128507596	56.1731408401547	21.8352395938433	52.1718	13.5451708058815	43.393386976746	-1.69039	0.00913815804468274	0.577476576101272	4933409K07Rik	4	42027873	42035425	-	3193	unprocessed_pseudogene	RIKEN cDNA 4933409K07 gene [Source:MGI Symbol;Acc:MGI:1918429]	-
ENSMUSG00000031780	99.4970015796104	80.1876658132136	24.6684012511171	9.53883523700741	42.6307058736941	11.9560330303883	68.1176895479804	21.3751913803633	1.67058806969953	0.00932882735640655	0.587560642997672	Ccl17	8	95537081	95538664	+	514	protein_coding	chemokine (C-C motif) ligand 17 [Source:MGI Symbol;Acc:MGI:1329039]	-
ENSMUSG00000046500	0	3.37632277108268	0.986736050044685	5.29935290944856	20.7954662798508	10.8691209367167	1.45435294037579	12.3213133753387	-3.03806	0.00952247585671706	0.593819080239831	Tafa4	6	96808164	97037374	-	5693	protein_coding	TAFA chemokine like family member 4 [Source:MGI Symbol;Acc:MGI:2444563]	-
ENSMUSG00000091803	27.3129023944028	27.0105821686614	34.535761751564	6.35922349133827	9.35795982593286	16.303681405075	29.6197487715427	10.6736215741154	1.47421416761599	0.00974981391418429	0.600074051819258	Cox16	12	81405800	81531901	-	3751	protein_coding	cytochrome c oxidase assembly protein 16 [Source:MGI Symbol;Acc:MGI:1913522]	-
ENSMUSG00000027750	102.423383979011	173.880622710758	237.803388060769	89.0291288787358	112.295517911194	28.2597144354633	171.369131583513	76.5281204084645	1.16190812176323	0.0103890527711224	0.621206177564421	Postn	3	54268530	54298458	+	8702	protein_coding	periostin, osteoblast specific factor [Source:MGI Symbol;Acc:MGI:1926321]	-
ENSMUSG00000117929	1.9509215996002	5.90856484939469	6.90715235031279	22.257282219684	16.6363730238806	16.303681405075	4.92221293310256	18.3991122162132	-1.8976	0.0104914542396357	0.621429554413532	Gm6663	18	45203389	45204361	-	973	processed_pseudogene	predicted gene 6663 [Source:MGI Symbol;Acc:MGI:3643477]	-
ENSMUSG00000056366	4.87730399900051	3.37632277108268	0.986736050044685	10.5987058188971	17.6761463378732	15.2167693114033	3.08012094004262	14.4972071560579	-2.23021	0.0106192060128161	0.624533480729526	Fabp3-ps1	10	86567851	86568252	-	402	processed_pseudogene	fatty acid binding protein 3, muscle and heart, pseudogene 1 [Source:MGI Symbol;Acc:MGI:101929]	-
ENSMUSG00000026697	77.061403184208	28.6987435542028	29.6020815013405	90.0889994606255	64.4659454675375	156.51534148872	45.1207427465838	103.690095472294	-1.20262	0.0110027437186454	0.631214371458446	Myoc	1	162466724	162477262	+	2074	protein_coding	myocilin [Source:MGI Symbol;Acc:MGI:1202864]	-
ENSMUSG00000025784	9.75460799800102	16.0375331626427	21.7081931009831	58.2928820039342	29.1136527917911	32.6074	15.8334447538756	40.0046325352918	-1.33749	0.0110241197449742	0.631214371458446	Clec3b	9	122980011	122986497	+	992	protein_coding	C-type lectin domain family 3, member b [Source:MGI Symbol;Acc:MGI:104540]	-
ENSMUSG00000013483	32.1902063934034	55.7093257228642	82.8858282037535	18.0177998921251	33.2727460477613	3.26074	56.928453440007	18.1837607403005	1.64310785010679	0.0114016930900204	0.639771066189588	Card14	11	119198594	119236201	+	4605	protein_coding	caspase recruitment domain family, member 14 [Source:MGI Symbol;Acc:MGI:2386258]	-
ENSMUSG00000075279	15.6073727968016	8.4408069277067	12.8275686505809	39.2152115299193	32.2329727337687	22.825153967105	12.2919161250297	31.424446076931	-1.36208	0.0114105768354534	0.639771066189588	Mrpl23-ps1	2	74421674	74422253	-	580	processed_pseudogene	mitichondrial ribosomal protein L23, pseudogene 1 [Source:MGI Symbol;Acc:MGI:3650679]	-
ENSMUSG00000019892	12.6809903974013	22.7901787048081	24.6684012511171	31.7961174566914	82.1420918054106	35.868099091165	20.0465234511088	49.9354361177557	-1.316	0.0120962639137697	0.65116497621276	Lrriq1	10	102881892	103072183	-	6449	protein_coding	leucine-rich repeats and IQ motif containing 1 [Source:MGI Symbol;Acc:MGI:1922228]	-
ENSMUSG00000079685	19.509215996002	18.5697752409547	12.8275686505809	3.17961174566914	6.23863988395524	4.34764837468667	16.9688532958459	4.58863333477035	1.88625954894701	0.0122427236022467	0.655450444158347	Ulbp1	10	7390362	7423638	-	6726	protein_coding	UL16 binding protein 1 [Source:MGI Symbol;Acc:MGI:1925027]	-
ENSMUSG00000112908	0	1.68816138554134	1.97347210008937	11.6585764007868	7.27841319794778	9.78221	1.22054449521024	9.57306614725987	-2.95781	0.012320455163074	0.657612995215491	Gm7392	12	47859688	47860032	+	345	processed_pseudogene	predicted gene 7392 [Source:MGI Symbol;Acc:MGI:3648358]	-
ENSMUSG00000110020	13.6564511972014	14.3493717771014	26.6418733512065	61.4724937496033	21.8352395938433	55.432516777255	18.2158987751698	46.2467500402339	-1.34724	0.0125860271197053	0.664018934035196	Gm45441	7	45480319	45484673	+	1459	lncRNA	predicted gene 45441 [Source:MGI Symbol;Acc:MGI:5791277]	-
ENSMUSG00000067455	0	0	0.986736050044685	12.7184469826765	2.07954662798508	5.43456046835834	0.328912016681562	6.74418469300665	-4.33392	0.0127554316992112	1	H4c11	13	21919234	21920007	+	774	protein_coding	H4 clustered histone 11 [Source:MGI Symbol;Acc:MGI:2448436]	-
ENSMUSG00000034467	0.975460799800101	5.90856484939469	10.8540965504915	23.3171528015737	27.034106163806	16.303681405075	5.91270739989544	22.2183134568182	-1.91209	0.0129605400119257	0.669096730943542	Dynlrb2	8	117231713	117242654	+	556	protein_coding	dynein light chain roadblock-type 2 [Source:MGI Symbol;Acc:MGI:1922715]	-
ENSMUSG00000009654	6.82822559860071	6.75264554216536	5.92041630026811	0	0	1.08691209367167	6.50042914701139	0.362304031223889	4.09506092175051	0.0130760742482212	1	Oit3	10	59258780	59277600	-	2788	protein_coding	oncoprotein induced transcript 3 [Source:MGI Symbol;Acc:MGI:1201782]	-
ENSMUSG00000069917	109.251609577611	124.079861837288	46.3765943521002	49.8139173488165	54.0682123276121	29.346626529135	93.2360219223333	44.4095854018545	1.07096978048884	0.0131517740124422	0.675279266209496	Hba-a2	11	32246489	32247298	+	667	protein_coding	hemoglobin alpha, adult chain 2 [Source:MGI Symbol;Acc:MGI:96016]	-
ENSMUSG00000106831	54.6258047888057	23.6342593975787	35.5224978016087	97.5080935338535	66.5454920955225	63.0409014329567	37.9275206626644	75.6981623541109	-1.00222	0.0133643008704526	0.681933455775822	Ube2n-ps1	5	76380459	76380917	-	459	processed_pseudogene	ubiquitin-conjugating enzyme E2N, pseudogene 1 [Source:MGI Symbol;Acc:MGI:894296]	-
ENSMUSG00000108101	19.509215996002	17.7256945481841	2.96020815013406	3.17961174566914	2.07954662798508	1.08691209367167	13.3983728981067	2.11535682244196	2.66331267046867	0.0134181392838253	0.681933455775822	Gm45738	6	48022482	48022889	-	233	lncRNA	predicted gene 45738 [Source:MGI Symbol;Acc:MGI:5804853]	-
ENSMUSG00000083101	0.975460799800101	0.84408069277067	1.97347210008937	11.6585764007868	10.3977331399254	5.43456046835834	1.26433786422005	9.16362333635685	-2.87383	0.0136922262493293	0.682588362910123	Gm13430	2	36279144	36279431	+	288	processed_pseudogene	predicted gene 13430 [Source:MGI Symbol;Acc:MGI:3651032]	-
ENSMUSG00000022622	59.5031087878062	41.3599539457628	26.6418733512065	13.7783175645663	25.9943328498135	11.9560330303883	42.5016453615918	17.2428944815894	1.2992135470191	0.0137265670535262	0.682588362910123	Acr	15	89452529	89458788	+	1567	protein_coding	acrosin prepropeptide [Source:MGI Symbol;Acc:MGI:87884]	-
ENSMUSG00000070490	8.77914719820091	5.06448415662402	5.92041630026811	24.3770233834634	22.8750129078359	14.1298572177317	6.58801588503101	20.460631169677	-1.64187	0.0137276304792721	0.682588362910123	Gm10293	3	52520256	52521257	+	1002	processed_pseudogene	predicted pseudogene 10293 [Source:MGI Symbol;Acc:MGI:3704216]	-
ENSMUSG00000031147	2.9263823994003	0.84408069277067	1.97347210008937	9.53883523700741	10.3977331399254	11.9560330303883	1.91464506408678	10.6308671357737	-2.49358	0.013809098319438	0.684837041327508	Magix	X	7539403	7547490	-	2910	protein_coding	MAGI family member, X-linked [Source:MGI Symbol;Acc:MGI:1859644]	-
ENSMUSG00000064177	77.061403184208	63.3060519578002	31.5755536014299	18.0177998921251	33.2727460477613	26.0859	57.3143362478127	25.7921453960021	1.15243884645779	0.0139345937805871	0.688639720893626	Ghrl	6	113693080	113696841	-	1079	protein_coding	ghrelin [Source:MGI Symbol;Acc:MGI:1930008]	-
ENSMUSG00000115026	25.3619807948026	26.1665014758908	7.89388840035748	4.23948232755885	7.27841319794778	4.34764837468667	19.8074568903503	5.28851463339776	1.90622728862984	0.0141805714281798	0.695952979572617	Gm49041	6	39184002	39184545	+	544	lncRNA	predicted gene, 49041 [Source:MGI Symbol;Acc:MGI:6118414]	-
ENSMUSG00000070443	13.6564511972014	10.128968313248	11.8408326005362	28.6165057110222	22.8750129078359	35.868099091165	11.8754173703286	29.1198725700077	-1.29664	0.0143053700943384	0.697437946197904	Gm10291	3	78824565	78825563	+	999	processed_pseudogene	predicted pseudogene 10291 [Source:MGI Symbol;Acc:MGI:3641638]	-
ENSMUSG00000101795	0.975460799800101	3.37632277108268	1.97347210008937	11.6585764007868	13.517053081903	8.69529674937334	2.10841855699072	11.2903087440211	-2.40055	0.0143652543562835	0.697767303501225	Gm5835	1	143021085	143022354	-	1270	processed_pseudogene	predicted gene 5835 [Source:MGI Symbol;Acc:MGI:3643957]	-
ENSMUSG00000083049	0	0.84408069277067	0	5.29935290944856	4.15909325597016	8.69529674937334	0.281360230923556	6.05124763826402	-4.17679	0.0143758012578052	1	Gm14822	X	103790088	103790378	+	291	processed_pseudogene	predicted gene 14822 [Source:MGI Symbol;Acc:MGI:3801968]	-
ENSMUSG00000087159	28.2883631942029	23.6342593975787	16.7745128507596	11.6585764007868	4.15909325597016	6.52147	22.8990451475138	7.44638073959566	1.62223240756539	0.0144336581466348	0.699292232514526	Gm15246	X	168103618	168151186	+	619	lncRNA	predicted gene 15246 [Source:MGI Symbol;Acc:MGI:3708120]	-
ENSMUSG00000109455	4.87730399900051	6.75264554216536	2.96020815013406	0	0	0	4.86338589709997	0	4.64108358639372	0.0144808686029672	1	Gm44710	7	28078405	28091939	+	471	lncRNA	predicted gene 44710 [Source:MGI Symbol;Acc:MGI:5753286]	-
ENSMUSG00000048450	34.1411279930036	54.8652450300935	61.1776351027705	71.0113289866107	159.085317040859	71.7362	50.0613360419558	100.610948069933	-1.00703	0.0148091576316806	0.701300835715802	Msx1	5	37977829	37981927	-	3097	protein_coding	msh homeobox 1 [Source:MGI Symbol;Acc:MGI:97168]	Homeobox
ENSMUSG00000015452	30.2392847938031	17.7256945481841	11.8408326005362	5.29935290944856	8.31818651194032	3.26074	19.9352706475078	5.62609190080129	1.82060346916775	0.0148596377536363	0.701932138387393	Ager	17	34816836	34819910	+	2141	protein_coding	advanced glycosylation end product-specific receptor [Source:MGI Symbol;Acc:MGI:893592]	-
ENSMUSG00000081611	1.9509215996002	0	0	12.7184469826765	6.23863988395524	5.43456046835834	0.650307199866734	8.13054911166337	-3.68597	0.0149773919247857	0.704038491452823	Gm13651	2	77121675	77122784	+	1110	processed_pseudogene	predicted gene 13651 [Source:MGI Symbol;Acc:MGI:3649524]	-
ENSMUSG00000022949	52.6748831892055	124.079861837288	58.2174269526364	89.0291288787358	1535.74518476698	148.906956833018	78.3240573263768	591.227090159578	-2.91576	0.0151579678347181	0.707439205134789	Clic6	16	92282624	92338131	+	3914	protein_coding	chloride intracellular channel 6 [Source:MGI Symbol;Acc:MGI:2146607]	-
ENSMUSG00000027074	46.8221183904049	60.7738098794882	66.1113153529939	27.5566351291325	39.5113859317165	11.9560330303883	57.9024145409623	26.3413513637458	1.13391519648535	0.0152989931003075	0.708029232267869	Slc43a3	2	84766923	84788853	+	4464	protein_coding	solute carrier family 43, member 3 [Source:MGI Symbol;Acc:MGI:1931054]	-
ENSMUSG00000040569	19.509215996002	2.53224207831201	7.89388840035748	12.7184469826765	119.573931109142	9.78221	9.97844882489051	47.3581956449545	-2.25472	0.0154332007880767	0.708029232267869	Slc26a7	4	14502430	14621805	-	5431	protein_coding	solute carrier family 26, member 7 [Source:MGI Symbol;Acc:MGI:2384791]	-
ENSMUSG00000074623	6.82822559860071	5.90856484939469	1.97347210008937	0	0	0	4.90342084936159	0	4.65153872987856	0.0156495729037057	1	Gm826	2	160153313	160176082	-	1493	protein_coding	predicted gene 826 [Source:MGI Symbol;Acc:MGI:2685672]	-
ENSMUSG00000037143	6.82822559860071	7.59672623493603	26.6418733512065	40.2750821118091	33.2727460477613	38.0419232785083	13.6889417282477	37.1965838126929	-1.45084	0.0156853716386733	0.713309307756385	Cfap61	2	145776704	146056959	+	10606	protein_coding	cilia and flagella associated protein 61 [Source:MGI Symbol;Acc:MGI:1926024]	-
ENSMUSG00000083287	0.975460799800101	4.22040346385335	2.96020815013406	7.41909407322798	13.517053081903	18.4775055924183	2.71869080459583	13.1378842491831	-2.25519	0.015859184425177	0.716888252903637	Idi1-ps1	2	53586133	53586816	-	684	processed_pseudogene	isopentenyl-diphosphate delta isomerase, pseudogene 1 [Source:MGI Symbol;Acc:MGI:3649894]	-
ENSMUSG00000098232	2.9263823994003	3.37632277108268	0.986736050044685	11.6585764007868	12.4772797679105	10.8691209367167	2.42981374017589	11.6683257018047	-2.24915	0.0162160089499144	0.727794510946873	Gm3671	9	75600935	75601941	-	1007	processed_pseudogene	predicted gene 3671 [Source:MGI Symbol;Acc:MGI:3781847]	-
ENSMUSG00000020325	16.5828335966017	12.6612	14.8010407506703	3.17961174566914	5.1988665699627	3.26074	14.681694912944	3.87973819888228	1.91582923776891	0.0163101351231581	0.728095618985412	Fstl3	10	79613106	79618464	+	2445	protein_coding	follistatin-like 3 [Source:MGI Symbol;Acc:MGI:1890391]	-
ENSMUSG00000022425	1345.16044292434	1599.53291280042	1902.42710448615	1869.61170645345	25472.3666461892	3010.74649947052	1615.7068200703	10117.5749507044	-2.64663	0.01661619330591	0.73184842078128	Enpp2	15	54702297	54816288	-	5779	protein_coding	ectonucleotide pyrophosphatase/phosphodiesterase 2 [Source:MGI Symbol;Acc:MGI:1321390]	-
ENSMUSG00000099583	0	0	0.986736050044685	7.41909407322798	2.07954662798508	8.69529674937334	0.328912016681562	6.06464581686213	-4.17965	0.0167468708107212	1	H3c4	13	23759937	23761185	+	1249	protein_coding	H3 clustered histone 4 [Source:MGI Symbol;Acc:MGI:2448322]	-
ENSMUSG00000072662	0.975460799800101	2.53224207831201	5.92041630026811	4.23948232755885	36.3920659897389	10.8691209367167	3.14270639279341	17.1668897513381	-2.4572	0.0167536761701218	0.733683203437865	Mansc4	6	146976558	146988530	-	1278	protein_coding	MANSC domain containing 4 [Source:MGI Symbol;Acc:MGI:3645619]	-
ENSMUSG00000000731	35.1165887928037	31.2309856325148	26.6418733512065	13.7783175645663	14.5568263958956	1.08691209367167	30.996482592175	9.80735201804449	1.6560182195451	0.0167771954157876	0.733683203437865	Aire	10	77865856	77879444	-	3825	protein_coding	autoimmune regulator (autoimmune polyendocrinopathy candidiasis ectodermal dystrophy) [Source:MGI Symbol;Acc:MGI:1338803]	SAND
ENSMUSG00000112980	5.85276479880061	8.4408069277067	8.88062445040216	24.3770233834634	11.4375064539179	34.7811869974933	7.72473205896982	23.5319056116249	-1.60355	0.0168161161852967	0.733683203437865	D430020J02Rik	12	116365567	116368830	-	2941	lncRNA	RIKEN cDNA D430020J02 gene [Source:MGI Symbol;Acc:MGI:2442237]	-
ENSMUSG00000071552	15.6073727968016	2.53224207831201	2.96020815013406	0	1.03977331399254	0	7.03327434174923	0.34659110466418	4.20416681986157	0.0170043945778567	1	Tigit	16	43469230	43484509	-	919	protein_coding	T cell immunoreceptor with Ig and ITIM domains [Source:MGI Symbol;Acc:MGI:3642260]	-
ENSMUSG00000074527	23.4110591952024	27.8546628614321	18.747984950849	49.8139173488165	29.1136527917911	73.9100223696734	23.3379023358278	50.9458641700936	-1.1216	0.0172731869935954	0.736972398198561	Gm14296	2	176584302	176619602	-	9870	protein_coding	predicted gene 14296 [Source:MGI Symbol;Acc:MGI:3708667]	zf-C2H2
ENSMUSG00000096971	0.975460799800101	0	0	6.35922349133827	4.15909325597016	6.52147	0.325153599933367	5.67992976977948	-4.08599	0.01731559161239	1	4930556M19Rik	15	10714912	10790209	+	7097	lncRNA	RIKEN cDNA 4930556M19 gene [Source:MGI Symbol;Acc:MGI:1922509]	-
ENSMUSG00000112714	1.9509215996002	4.22040346385335	3.94694420017874	15.8980587283457	8.31818651194032	17.3905934987467	3.37275642121076	13.8689462463442	-2.0314	0.0173338916764868	0.737666403664905	Gm4798	10	71540120	71541818	+	1699	processed_pseudogene	predicted pseudogene 4798 [Source:MGI Symbol;Acc:MGI:3644096]	-
ENSMUSG00000084862	18.5337551962019	13.5052910843307	11.8408326005362	1.05987058188971	4.15909325597016	5.43456046835834	14.6266262936896	3.5511747687394	2.04382506988748	0.0175062208066514	0.738047835760226	Gm16278	17	26138063	26154719	+	2071	lncRNA	predicted gene 16278 [Source:MGI Symbol;Acc:MGI:3826602]	-
ENSMUSG00000041193	3.90184319920041	6.75264554216536	5.92041630026811	9.53883523700741	46.7897991296643	9.78221	5.52496834721129	22.0369477365722	-1.99331	0.0175669830235575	0.738047835760226	Pla2g5	4	138526555	138590793	-	2884	protein_coding	phospholipase A2, group V [Source:MGI Symbol;Acc:MGI:101899]	-
ENSMUSG00000098404	13.6564511972014	16.8816138554134	12.8275686505809	23.3171528015737	41.5909325597016	34.7811869974933	14.4552112343986	33.2297574529229	-1.19729	0.0176044375673099	0.738047835760226	Mrip-ps	7	15022176	15023115	-	940	unprocessed_pseudogene	Mom radiation induced polyposis, pseudogene [Source:MGI Symbol;Acc:MGI:3645947]	-
ENSMUSG00000096592	3.90184319920041	2.53224207831201	2.96020815013406	11.6585764007868	15.5965997098881	10.8691209367167	3.13143114254882	12.7080990157972	-2.02776	0.0176553385426633	0.738047835760226	Gm15801	19	40548981	40549502	-	522	processed_pseudogene	predicted gene 15801 [Source:MGI Symbol;Acc:MGI:3779625]	-
ENSMUSG00000062582	1.9509215996002	2.53224207831201	0.986736050044685	10.5987058188971	8.31818651194032	10.8691209367167	1.82329990931897	9.9286710891847	-2.42903	0.0181104786399667	0.746375520949352	Rpl30-ps8	12	99013489	99013833	+	345	processed_pseudogene	ribosomal protein L30, pseudogene 8 [Source:MGI Symbol;Acc:MGI:3643509]	-
ENSMUSG00000028125	31.2147455936032	17.7256945481841	17.7612489008043	42.3948232755885	507.409377228359	16.303681405075	22.2338963475305	188.702627303008	-3.08582	0.0184147804473716	0.753132633231788	Abca4	3	121838092	121973772	+	12022	protein_coding	ATP-binding cassette, sub-family A (ABC1), member 4 [Source:MGI Symbol;Acc:MGI:109424]	-
ENSMUSG00000094344	15.6073727968016	26.1665014758908	20.7214570509384	47.694176185037	37.4318393037314	42.389571653195	20.8317771078769	42.5051957139878	-1.02326	0.0185986047253457	0.755743303839586	Gm11942	4	32964888	32965232	+	345	processed_pseudogene	predicted gene 11942 [Source:MGI Symbol;Acc:MGI:3650608]	-
ENSMUSG00000105879	3.90184319920041	5.90856484939469	6.90715235031279	15.8980587283457	16.6363730238806	19.5644	5.5725201329693	17.3662831461054	-1.63832	0.0188589206225614	0.757971653470343	Gm6204	3	53599843	53600299	-	457	processed_pseudogene	predicted gene 6204 [Source:MGI Symbol;Acc:MGI:3649038]	-
ENSMUSG00000115457	1.9509215996002	1.68816138554134	1.97347210008937	6.35922349133827	11.4375064539179	11.9560330303883	1.87085169507697	9.91758765854818	-2.4098	0.0189743631696995	0.757971653470343	Gm2387	15	51952704	51953349	+	646	processed_pseudogene	predicted gene 2387 [Source:MGI Symbol;Acc:MGI:3780555]	-
ENSMUSG00000055763	1.9509215996002	0.84408069277067	1.97347210008937	8.4789646551177	7.27841319794778	11.9560330303883	1.58949146415341	9.23780362781794	-2.55651	0.0190279855764683	0.75851010014213	Rybp-ps	13	66155551	66156231	+	681	processed_pseudogene	RING1 and YY1 binding protein, pseudogene [Source:MGI Symbol;Acc:MGI:3648043]	-
ENSMUSG00000026961	147.294580769815	117.327216295123	82.8858282037535	42.3948232755885	97.7386915152987	26.0859	115.835875089564	55.4064683463357	1.06242711964883	0.0192271241979106	0.761627907168808	Lrrc26	2	25179927	25181192	+	1190	protein_coding	leucine rich repeat containing 26 [Source:MGI Symbol;Acc:MGI:2385129]	-
ENSMUSG00000023047	11.7055295976012	16.0375331626427	8.88062445040216	2.11974116377942	3.11931994197762	3.26074	12.207895736882	2.83326579559068	2.11167922466167	0.0198465990347584	0.770368159899639	Amhr2	15	102353802	102363068	+	2005	protein_coding	anti-Mullerian hormone type 2 receptor [Source:MGI Symbol;Acc:MGI:105062]	-
ENSMUSG00000031465	88.7669327818092	92.8488762047737	186.493113458445	38.1553409480296	101.897784771269	29.346626529135	122.702974148343	56.4665840828112	1.11733283495549	0.0200349665424879	0.770368159899639	Angpt2	8	18740279	18791578	-	3690	protein_coding	angiopoietin 2 [Source:MGI Symbol;Acc:MGI:1202890]	-
ENSMUSG00000021922	16.5828335966017	19.4138559337254	107.554229454871	18.0177998921251	17.6761463378732	2.17382418734333	47.8503063283993	12.6225901391139	1.91828083145578	0.0200737498212232	0.770368159899639	Itih4	14	30608433	30624310	+	3690	protein_coding	inter alpha-trypsin inhibitor, heavy chain 4 [Source:MGI Symbol;Acc:MGI:109536]	-
ENSMUSG00000102899	0.975460799800101	0.84408069277067	1.97347210008937	11.6585764007868	3.11931994197762	11.9560330303883	1.26433786422005	8.91130979105093	-2.82989	0.0200774764204576	0.770368159899639	Gm37850	9	107640007	107640786	+	549	lncRNA	predicted gene, 37850 [Source:MGI Symbol;Acc:MGI:5611078]	-
ENSMUSG00000094475	16.5828335966017	9.28488762047736	6.90715235031279	27.5566351291325	24.954559535821	29.346626529135	10.9249578557973	27.2859403980295	-1.32298	0.0201001059979107	0.770368159899639	Gm11007	2	175435771	175445653	+	1501	protein_coding	predicted gene 11007 [Source:MGI Symbol;Acc:MGI:3779223]	zf-C2H2
ENSMUSG00000040489	10.7300687978011	12.6612	5.92041630026811	0	3.11931994197762	1.08691209367167	9.77056516320976	1.40207734521643	2.79619439761708	0.0203069755741748	0.773589321520228	Sox30	11	45871137	45908821	+	2997	protein_coding	SRY (sex determining region Y)-box 30 [Source:MGI Symbol;Acc:MGI:1341157]	HMG
ENSMUSG00000105845	5.85276479880061	10.9730490060187	1.97347210008937	0	1.03977331399254	0	6.26642863496956	0.34659110466418	4.04810568211263	0.0206271984851074	1	Gm42808	5	140531241	140532147	-	285	lncRNA	predicted gene 42808 [Source:MGI Symbol;Acc:MGI:5662945]	-
ENSMUSG00000020150	24.3865199950025	48.1125994879282	95.7133968543344	145.202269718891	38.471612617724	245.642133169797	56.0708387790884	143.105338502137	-1.35219	0.0207746537528998	0.781609952278854	Gamt	10	80093985	80096846	-	1444	protein_coding	guanidinoacetate methyltransferase [Source:MGI Symbol;Acc:MGI:1098221]	-
ENSMUSG00000084323	5.85276479880061	0.84408069277067	2.96020815013406	12.7184469826765	11.4375064539179	16.303681405075	3.21901788056844	13.4865449472232	-2.08774	0.0208737932717658	0.781609952278854	Gm14438	2	175112349	175112972	+	624	processed_pseudogene	predicted gene 14438 [Source:MGI Symbol;Acc:MGI:3652091]	-
ENSMUSG00000030048	0.975460799800101	2.53224207831201	2.96020815013406	4.23948232755885	6.23863988395524	27.1728023417917	2.15597034274872	12.5503081844353	-2.53491	0.0212146137348178	0.785980640234084	Gkn3	6	87360238	87365917	-	856	protein_coding	gastrokine 3 [Source:MGI Symbol;Acc:MGI:1916138]	-
ENSMUSG00000090356	1.9509215996002	1.68816138554134	0	9.53883523700741	6.23863988395524	9.78221	1.21302766171385	8.51989465466922	-2.79364	0.0217322295495981	0.801832543601902	Teddm3	16	20971405	20972750	-	1346	protein_coding	transmembrane epididymal family member 3 [Source:MGI Symbol;Acc:MGI:1913811]	-
ENSMUSG00000039304	20.4846767958021	26.1665014758908	52.2970106523683	81.6100348055078	46.7897991296643	72.8231102760017	32.9827296413537	67.0743147370579	-1.02691	0.0217697853859633	0.801832543601902	Tnfsf10	3	27371177	27396576	+	5266	protein_coding	tumor necrosis factor (ligand) superfamily, member 10 [Source:MGI Symbol;Acc:MGI:107414]	-
ENSMUSG00000053173	4.87730399900051	6.75264554216536	2.96020815013406	14.838188146456	16.6363730238806	16.303681405075	4.86338589709997	15.9260808584705	-1.69935	0.0218835476096681	0.802405562553223	Rpl18-ps2	6	128290320	128290886	+	567	processed_pseudogene	ribosomal protein L18, pseudogene 2 [Source:MGI Symbol;Acc:MGI:3646997]	-
ENSMUSG00000096810	1.9509215996002	2.53224207831201	1.97347210008937	12.7184469826765	10.3977331399254	7.60838465570167	2.15221192600053	10.2415215927679	-2.24477	0.0219552090944703	0.802405562553223	Gm10481	5	13092400	13093401	-	1002	processed_pseudogene	predicted gene 10481 [Source:MGI Symbol;Acc:MGI:3708707]	-
ENSMUSG00000107577	47.797579190205	34.6073084035975	25.6551373011618	10.5987058188971	20.7954662798508	16.303681405075	36.0200082983214	15.8992845012743	1.17888552118226	0.0220124985086089	0.802946253513834	Gm44103	6	116237395	116241056	-	3662	TEC	predicted gene, 44103 [Source:MGI Symbol;Acc:MGI:5690495]	-
ENSMUSG00000083619	0.975460799800101	0	0	5.29935290944856	6.23863988395524	4.34764837468667	0.325153599933367	5.29521372269682	-3.98605	0.0220668878435503	1	Gm14414	2	177152068	177152640	+	573	processed_pseudogene	predicted gene 14414 [Source:MGI Symbol;Acc:MGI:3652253]	-
ENSMUSG00000083679	9.75460799800102	4.22040346385335	14.8010407506703	24.3770233834634	29.1136527917911	22.825153967105	9.59201740417488	25.4386100474532	-1.42089	0.0224648059358645	0.807851892452844	Gm12892	4	121841462	121842607	+	1146	processed_pseudogene	predicted gene 12892 [Source:MGI Symbol;Acc:MGI:3649649]	-
ENSMUSG00000110057	6.82822559860071	3.37632277108268	9.86736050044685	22.257282219684	17.6761463378732	18.4775055924183	6.69063629004341	19.4703113833252	-1.55474	0.0229947293371951	0.81364309143502	Gm2225	8	79212663	79213039	-	377	processed_pseudogene	predicted gene 2225 [Source:MGI Symbol;Acc:MGI:3780395]	-
ENSMUSG00000072789	3.90184319920041	3.37632277108268	2.96020815013406	14.838188146456	13.517053081903	9.78221	3.41279137347238	12.7124833571347	-1.89791	0.0232962334144366	0.818182770196615	Gm10420	6	122672960	122673841	+	882	processed_pseudogene	predicted gene 10420 [Source:MGI Symbol;Acc:MGI:3704275]	-
ENSMUSG00000107881	16.5828335966017	14.3493717771014	51.3102746023236	49.8139173488165	121.653477737127	36.9550111848367	27.4141599920089	69.4741354235934	-1.34719	0.0235420243839867	0.822230223170849	Gm44250	6	5216258	5220486	-	4229	TEC	predicted gene, 44250 [Source:MGI Symbol;Acc:MGI:5690642]	-
ENSMUSG00000021322	11.7055295976012	20.2579366264961	95.7133968543344	18.0177998921251	10.3977331399254	10.8691209367167	42.5589543594772	13.0948846562557	1.69793063682227	0.0239141575793622	0.826869514806509	Aoah	13	20978283	21220787	+	5925	protein_coding	acyloxyacyl hydrolase [Source:MGI Symbol;Acc:MGI:1350928]	-
ENSMUSG00000007440	14.6319119970015	23.6342593975787	26.6418733512065	43.4546938574782	34.3125193617538	53.2586925899117	21.6360149152623	43.6753019363812	-1.01114	0.0241513992712534	0.826869514806509	Pcdha10	18	37138256	37320710	+	5359	protein_coding	protocadherin alpha 10 [Source:MGI Symbol;Acc:MGI:1298408]	-
ENSMUSG00000099816	7.80368639840081	5.06448415662402	0.986736050044685	0	0	0	4.61830220168984	0	4.56432797809302	0.0241912402759881	1	Gm28552	9	83362085	83362472	+	388	processed_pseudogene	predicted gene 28552 [Source:MGI Symbol;Acc:MGI:5579258]	-
ENSMUSG00000097476	54.6258047888057	24.4783400903494	8.88062445040216	1.05987058188971	15.5965997098881	5.43456046835834	29.3282564431858	7.36367692004538	1.99021781982222	0.0242875141951634	0.826869514806509	Gm26583	12	112909983	112914132	-	3684	lncRNA	predicted gene, 26583 [Source:MGI Symbol;Acc:MGI:5477077]	-
ENSMUSG00000010080	37.0675103924039	33.7632277108268	30.5888175513852	23.3171528015737	203.795569542538	45.6503	33.8065185515386	90.9210100927738	-1.42799	0.0247230493128951	0.834122658546237	Epn3	11	94380425	94390800	-	4067	protein_coding	epsin 3 [Source:MGI Symbol;Acc:MGI:1919139]	-
ENSMUSG00000026546	16.5828335966017	21.1020173192667	40.4561780518321	54.0533996763753	61.3466255255598	42.389571653195	26.0470096559002	52.5965322850434	-1.01813	0.0247236459179492	0.834122658546237	Cfap45	1	172348368	172373437	+	5717	protein_coding	cilia and flagella associated protein 45 [Source:MGI Symbol;Acc:MGI:1919120]	-
ENSMUSG00000010362	23.4110591952024	32.0750663252854	54.2704827524577	109.16666993464	45.7500258156717	67.3885498076434	36.5855360909818	74.1017485193185	-1.01985	0.0248073594924144	0.834122658546237	Rdm1	11	101518021	101526926	+	1575	protein_coding	RAD52 motif 1 [Source:MGI Symbol;Acc:MGI:1913849]	-
ENSMUSG00000117539	35.1165887928037	37.1395504819095	0.986736050044685	2.11974116377942	9.35795982593286	0	24.4142917749193	3.82590032990409	2.66943207554612	0.0249420112240605	0.834122658546237	Gm4710	17	76168018	76196034	+	1178	lncRNA	predicted gene 4710 [Source:MGI Symbol;Acc:MGI:3782890]	-
ENSMUSG00000099998	7.80368639840081	6.75264554216536	4.93368025022342	12.7184469826765	34.3125193617538	13.0429	6.4966707302632	20.0246371561635	-1.62433	0.0256940787734556	0.845800728962444	Gm6501	19	11098874	11099789	+	916	processed_pseudogene	predicted gene 6501 [Source:MGI Symbol;Acc:MGI:3645570]	-
ENSMUSG00000071001	63.4049519870066	65.8382940361122	76.9654119034854	32.8559880385811	50.9488923856344	8.69529674937334	68.7362193088681	30.8333923911963	1.1538251134924	0.0257800711655603	0.84638112609914	Hrct1	4	43727188	43728639	+	1452	protein_coding	histidine rich carboxyl terminus 1 [Source:MGI Symbol;Acc:MGI:1917945]	-
ENSMUSG00000099927	1.9509215996002	4.22040346385335	0.986736050044685	8.4789646551177	13.517053081903	10.8691209367167	2.38602037116608	10.9550462245791	-2.17341	0.0261456886142573	0.852352627395278	Gm8226	9	84306037	84306834	+	798	processed_pseudogene	predicted gene 8226 [Source:MGI Symbol;Acc:MGI:3643827]	-
ENSMUSG00000110754	4.87730399900051	5.06448415662402	3.94694420017874	20.1375410559045	5.1988665699627	24.9989781544483	4.62957745193442	16.7784619267719	-1.85328	0.0262080971350804	0.852352627395278	4930405J17Rik	10	20074986	20077584	-	620	lncRNA	RIKEN cDNA 4930405J17 gene [Source:MGI Symbol;Acc:MGI:1921061]	-
ENSMUSG00000079012	8.77914719820091	17.7256945481841	44.4031222520108	1.05987058188971	12.4772797679105	0	23.6359879994653	4.5123834499334	2.38066458689221	0.0262867653258128	0.852352627395278	Serpina3m	12	104304745	104360516	+	1719	protein_coding	serine (or cysteine) peptidase inhibitor, clade A, member 3M [Source:MGI Symbol;Acc:MGI:98378]	-
ENSMUSG00000029563	19.509215996002	25.3224207831201	16.7745128507596	25.4368939653531	65.5057	41.3026595595233	20.5353832099606	44.0817574354688	-1.09872	0.0267566743997043	0.85991930311994	Foxp2	6	14901348	15441976	+	16346	protein_coding	forkhead box P2 [Source:MGI Symbol;Acc:MGI:2148705]	Fork_head
ENSMUSG00000103520	23.4110591952024	35.4513890963681	20.7214570509384	13.7783175645663	12.4772797679105	4.34764837468667	26.527968447503	10.2010819023878	1.37926845730942	0.0267705903669882	0.85991930311994	1110025M09Rik	15	81468375	81469229	-	855	TEC	RIKEN cDNA 1110025M09 gene [Source:MGI Symbol;Acc:MGI:1915885]	-
ENSMUSG00000112830	22.4355983954023	31.2309856325148	10.8540965504915	0	11.4375064539179	0	21.5068935261362	3.81250215130598	2.48964915299194	0.0272268677781823	0.861020706459213	Gm47765	12	80236934	80238202	-	346	lncRNA	predicted gene, 47765 [Source:MGI Symbol;Acc:MGI:6096917]	-
ENSMUSG00000045751	39.0184319920041	34.6073084035975	25.6551373011618	16.9579293102354	18.7159196518657	9.78221	33.0936258989211	15.152019268382	1.12561986002491	0.0274471773912921	0.861020706459213	Mms22l	4	24496451	24602950	+	6382	protein_coding	MMS22-like, DNA repair protein [Source:MGI Symbol;Acc:MGI:2684980]	-
ENSMUSG00000060224	19.509215996002	59.9297291867175	65.1245793029492	25.4368939653531	15.5965997098881	22.825153967105	48.1878414952229	21.2862158807821	1.18095608991281	0.0278531071887038	0.868215472780664	Pyroxd2	19	42714297	42741214	-	4815	protein_coding	pyridine nucleotide-disulphide oxidoreductase domain 2 [Source:MGI Symbol;Acc:MGI:1921830]	-
ENSMUSG00000061048	1.9509215996002	0	0	2.11974116377942	31.1931994197762	0	0.650307199866734	11.1043135278519	-4.1246	0.0279802994636447	0.869301996328138	Cdh3	8	107237523	107283929	+	4384	protein_coding	cadherin 3 [Source:MGI Symbol;Acc:MGI:88356]	-
ENSMUSG00000051029	0	2.53224207831201	7.89388840035748	12.7184469826765	19.7556929658583	13.0429	3.47537682622316	15.1723616908649	-2.1357	0.0280588828478629	0.869301996328138	Serpinb1b	13	33262558	33278363	+	1926	protein_coding	serine (or cysteine) peptidase inhibitor, clade B, member 1b [Source:MGI Symbol;Acc:MGI:2445361]	-
ENSMUSG00000011171	8.77914719820091	10.128968313248	10.8540965504915	11.6585764007868	35.3522926757463	30.4335386228067	9.92073735398016	25.8148025664466	-1.37959	0.0282551566082558	0.869301996328138	Vipr2	12	116041346	116109881	+	4463	protein_coding	vasoactive intestinal peptide receptor 2 [Source:MGI Symbol;Acc:MGI:107166]	-
ENSMUSG00000046223	206.797689557622	151.934524698721	80.9123561036642	48.7540467669268	124.772797679105	19.5644	146.548190120002	64.3637540440405	1.18590825576855	0.0283397337898642	0.869301996328138	Plaur	7	24161909	24175393	+	2617	protein_coding	plasminogen activator, urokinase receptor [Source:MGI Symbol;Acc:MGI:97612]	-
ENSMUSG00000027355	4.87730399900051	3.37632277108268	4.93368025022342	19.0776704740148	6.23863988395524	20.6513297797617	4.39576900676887	15.3225467125772	-1.80622	0.0285034888220344	0.869301996328138	Tmco5	2	116709172	116722975	+	1228	protein_coding	transmembrane and coiled-coil domains 5 [Source:MGI Symbol;Acc:MGI:1914606]	-
ENSMUSG00000022512	58.5276479880061	30.3869049397441	20.7214570509384	56.1731408401547	662.335601013248	31.5204507164783	36.5453366595629	250.009730856627	-2.77451	0.0285455834928533	0.869301996328138	Cldn1	16	26175392	26190591	-	4841	protein_coding	claudin 1 [Source:MGI Symbol;Acc:MGI:1276109]	-
ENSMUSG00000099031	2.9263823994003	10.9730490060187	8.88062445040216	0	0	2.17382418734333	7.59335195194039	0.724608062447778	3.41336508236155	0.0285634479527835	1	Mir7240	8	71250779	71250836	+	58	miRNA	microRNA 7240 [Source:MGI Symbol;Acc:MGI:5530869]	-
ENSMUSG00000036875	53.6503439890056	66.6823747288829	50.3235385522789	37.0954703661399	35.3522926757463	11.9560330303883	56.8854190900558	28.1345986907582	1.01499267694075	0.0287142924713372	0.869301996328138	Dna2	10	62782805	62809964	+	5878	protein_coding	DNA replication helicase/nuclease 2 [Source:MGI Symbol;Acc:MGI:2443732]	-
ENSMUSG00000121109	12.6809903974013	12.6612	12.8275686505809	2.11974116377942	4.15909325597016	4.34764837468667	12.7232564798474	3.54216093147875	1.84524674175123	0.0287437121142553	0.869301996328138	ENSMUSG00000121109	11	5737922	5738440	-	519	lncRNA	novel transcript	-
ENSMUSG00000078370	0	2.53224207831201	4.93368025022342	9.53883523700741	11.4375064539179	14.1298572177317	2.48864077617848	11.7020663028857	-2.23471	0.029278745916143	0.873968252899719	Gm6316	12	69967246	69968265	-	1020	processed_pseudogene	predicted pseudogene 6316 [Source:MGI Symbol;Acc:MGI:3646088]	-
ENSMUSG00000081121	18.5337551962019	16.0375331626427	3.94694420017874	1.05987058188971	4.15909325597016	3.26074	12.8394108530078	2.82656670629162	2.1850310013707	0.0297635173637169	0.878358689271669	Gm12791	4	101732544	101733198	+	655	processed_pseudogene	predicted gene 12791 [Source:MGI Symbol;Acc:MGI:3649397]	-
ENSMUSG00000030230	0.975460799800101	2.53224207831201	2.96020815013406	15.8980587283457	2.07954662798508	16.303681405075	2.15597034274872	11.4270955871353	-2.40028	0.0298030394345072	0.878358689271669	Plcz1	6	139935399	139987183	-	2510	protein_coding	phospholipase C, zeta 1 [Source:MGI Symbol;Acc:MGI:2150308]	-
ENSMUSG00000105152	6.82822559860071	19.4138559337254	14.8010407506703	26.4967645472428	21.8352395938433	53.2586925899117	13.6810407609988	33.8635655769993	-1.29927	0.0298172594817569	0.878358689271669	Gm42864	5	112797233	112799978	+	1436	lncRNA	predicted gene 42864 [Source:MGI Symbol;Acc:MGI:5663001]	-
ENSMUSG00000101389	32.1902063934034	43.8921960240748	65.1245793029492	15.8980587283457	35.3522926757463	6.52147	47.0689939068091	19.257274655374	1.28560461573276	0.0299310713042167	0.878358689271669	Ms4a4a	19	11352887	11370154	+	836	protein_coding	membrane-spanning 4-domains, subfamily A, member 4A [Source:MGI Symbol;Acc:MGI:3643932]	-
ENSMUSG00000114961	3.90184319920041	5.06448415662402	2.96020815013406	0	0	0	3.97551183531949	0	4.34936301072629	0.0299370355965666	1	A930002C04Rik	13	47297418	47302146	-	2505	lncRNA	RIKEN cDNA A930002C04 gene [Source:MGI Symbol;Acc:MGI:2442085]	-
ENSMUSG00000021886	17.5582943964018	19.4138559337254	21.7081931009831	8.4789646551177	9.35795982593286	3.26074	19.5601144770368	7.03255358735518	1.47184698188608	0.0299836652331425	0.878358689271669	Gpr65	12	98234894	98242903	+	2069	protein_coding	G-protein coupled receptor 65 [Source:MGI Symbol;Acc:MGI:108031]	-
ENSMUSG00000071192	51.6994223894054	21.1020173192667	10.8540965504915	8.4789646551177	14.5568263958956	2.17382418734333	27.8851787530546	8.40320507945219	1.72549648768362	0.030402449873195	0.881064862506166	Wfikkn1	17	26096602	26099832	-	2536	protein_coding	WAP, FS, Ig, KU, and NTR-containing protein 1 [Source:MGI Symbol;Acc:MGI:2670967]	-
ENSMUSG00000017723	0.975460799800101	5.06448415662402	3.94694420017874	1.05987058188971	60.3068522115673	3.26074	3.32896305220095	21.5424863581573	-2.6875	0.0305513402688381	0.884023850504893	Wfdc2	2	164404333	164410430	+	1140	protein_coding	WAP four-disulfide core domain 2 [Source:MGI Symbol;Acc:MGI:1914951]	-
ENSMUSG00000044645	11.7055295976012	14.3493717771014	9.86736050044685	32.8559880385811	37.4318393037314	15.2167693114033	11.9740872917165	28.5015322179053	-1.24822	0.0308202559591389	0.889082040225847	Gm7334	17	51005716	51006471	+	756	processed_pseudogene	predicted gene 7334 [Source:MGI Symbol;Acc:MGI:3647393]	-
ENSMUSG00000110598	14.6319119970015	10.9730490060187	13.8143047006256	3.17961174566914	4.15909325597016	4.34764837468667	13.1397552345486	3.89545112544199	1.75225736525232	0.0313301838486502	0.898306257693848	Gm45854	8	96195274	96198761	+	3488	TEC	predicted gene 45854 [Source:MGI Symbol;Acc:MGI:5804969]	-
ENSMUSG00000120405	14.6319119970015	1.68816138554134	1.97347210008937	0	1.03977331399254	0	6.09784849421074	0.34659110466418	3.9979284465262	0.0313886379324607	1	ENSMUSG00000120405	3	95580588	95581451	-	864	lncRNA	novel transcript	-
ENSMUSG00000081058	2.9263823994003	5.90856484939469	19.7347210008937	56.1731408401547	2.07954662798508	58.6933	9.52322274989623	38.9819801754699	-2.03725	0.0314013306868007	0.898982035344089	H3c15	3	96145424	96146443	-	1020	protein_coding	H3 clustered histone 15 [Source:MGI Symbol;Acc:MGI:2448357]	-
ENSMUSG00000103971	10.7300687978011	10.9730490060187	4.93368025022342	1.05987058188971	3.11931994197762	0	8.87893268468108	1.39306350795578	2.66225238904407	0.0316197574248352	0.900270498799873	Gm37679	1	158312602	158381869	-	1192	lncRNA	predicted gene, 37679 [Source:MGI Symbol;Acc:MGI:5610907]	-
ENSMUSG00000027460	0.975460799800101	1.68816138554134	0	10.5987058188971	4.15909325597016	6.52147	0.88787406178048	7.09309054563243	-2.95929	0.0317812230431296	1	Angpt4	2	151753130	151787257	+	2335	protein_coding	angiopoietin 4 [Source:MGI Symbol;Acc:MGI:1336887]	-
ENSMUSG00000066510	33.1656671932034	32.9191470180561	28.6153454512959	19.0776704740148	14.5568263958956	11.9560330303883	31.5667198875185	15.1968433000996	1.05450394317018	0.0317879245717715	0.900270498799873	Ankdd1a	9	65395752	65427475	-	2616	protein_coding	ankyrin repeat and death domain containing 1A [Source:MGI Symbol;Acc:MGI:2686319]	-
ENSMUSG00000081128	2.9263823994003	0.84408069277067	0	6.35922349133827	10.3977331399254	7.60838465570167	1.25682103072366	8.12178042898845	-2.7015	0.0318182340469082	0.900270498799873	Gm13328	2	20239856	20240875	-	1020	processed_pseudogene	predicted gene 13328 [Source:MGI Symbol;Acc:MGI:3651185]	-
ENSMUSG00000051985	11.7055295976012	5.06448415662402	5.92041630026811	9.53883523700741	60.3068522115673	9.78221	7.56347668483112	26.5426320972066	-1.81757	0.0318252482406616	0.900270498799873	Igfn1	1	135881316	135934080	-	8996	protein_coding	immunoglobulin-like and fibronectin type III domain containing 1 [Source:MGI Symbol;Acc:MGI:3045352]	-
ENSMUSG00000120952	0.975460799800101	1.68816138554134	2.96020815013406	7.41909407322798	6.23863988395524	14.1298572177317	1.87461011182517	9.2625303916383	-2.30806	0.0320414785281991	0.903617517597495	ENSMUSG00000120952	3	104128143	104129397	+	1255	lncRNA	novel transcript	-
ENSMUSG00000120485	17.5582943964018	17.7256945481841	20.7214570509384	7.41909407322798	8.31818651194032	5.43456046835834	18.6684819985081	7.05728035117555	1.40076827370364	0.0321392244349886	0.904507785331465	ENSMUSG00000120485	8	15086743	15090695	+	2884	lncRNA	novel transcript	-
ENSMUSG00000046295	5.85276479880061	1.68816138554134	8.88062445040216	0	0	1.08691209367167	5.47385021158137	0.362304031223889	3.84043299977937	0.0321436589468974	1	Ankle1	8	71858654	71862548	+	2558	protein_coding	ankyrin repeat and LEM domain containing 1 [Source:MGI Symbol;Acc:MGI:1918775]	-
ENSMUSG00000120351	0	3.37632277108268	3.94694420017874	8.4789646551177	10.3977331399254	15.2167693114033	2.44108899042047	11.3644890354821	-2.2086	0.0323047238263912	0.904507785331465	ENSMUSG00000120351	11	103004376	103006277	-	616	lncRNA	novel transcript	-
ENSMUSG00000017868	7.80368639840081	12.6612	17.7612489008043	26.4967645472428	13.517053081903	61.953989339285	12.7420485635884	33.9892689894769	-1.41441	0.0325368416724494	0.904507785331465	Sgk2	2	162829250	162856047	+	3412	protein_coding	serum/glucocorticoid regulated kinase 2 [Source:MGI Symbol;Acc:MGI:1351318]	-
ENSMUSG00000066407	14.6319119970015	21.9460980120374	8.88062445040216	29.6763762929119	40.551159245709	29.346626529135	15.152878153147	33.1913873559187	-1.12235	0.0327158269538427	0.904507785331465	Gm10263	13	73465963	73466262	+	300	processed_pseudogene	predicted gene 10263 [Source:MGI Symbol;Acc:MGI:3642825]	-
ENSMUSG00000121119	0	0	0	0	3.11931994197762	11.9560330303883	0	5.02511765745532	-4.8702	0.0327416655986729	1	ENSMUSG00000121119	7	44774040	44774196	+	157	lncRNA	-	-
ENSMUSG00000107868	40.9693535916043	64.9942133433416	32.5622896514746	12.7184469826765	35.3522926757463	15.2167693114033	46.1752855288068	21.0958363232754	1.13111582653291	0.0327597495778073	0.904507785331465	Gm5112	6	122788129	122790496	+	2368	TEC	predicted gene 5112 [Source:MGI Symbol;Acc:MGI:3779460]	-
ENSMUSG00000031196	5.85276479880061	21.1020173192667	31.5755536014299	52.9935290944856	32.2329727337687	51.0848684025683	19.5101119064991	45.4371234102742	-1.21882	0.0330470701477597	0.904570542434291	F8	X	74216321	74426221	-	9905	protein_coding	coagulation factor VIII [Source:MGI Symbol;Acc:MGI:88383]	-
ENSMUSG00000025946	0.975460799800101	0.84408069277067	0	14.838188146456	0	8.69529674937334	0.606513830856924	7.84449496527643	-3.67469	0.0335595772941624	0.907632457373405	Pth2r	1	65321215	65428403	+	2582	protein_coding	parathyroid hormone 2 receptor [Source:MGI Symbol;Acc:MGI:2180917]	-
ENSMUSG00000068262	11.7055295976012	6.75264554216536	11.8408326005362	27.5566351291325	12.4772797679105	36.9550111848367	10.0996692467676	25.6629753606266	-1.35077	0.0338912903386315	0.907632457373405	Gm5879	6	87741978	87743186	-	1209	processed_pseudogene	predicted gene 5879 [Source:MGI Symbol;Acc:MGI:3647624]	-
ENSMUSG00000031027	7.80368639840081	9.28488762047736	13.8143047006256	27.5566351291325	16.6363730238806	29.346626529135	10.3009595731679	24.5132115607161	-1.25264	0.033961161543424	0.907632457373405	Stk33	7	108878430	109038288	-	2654	protein_coding	serine/threonine kinase 33 [Source:MGI Symbol;Acc:MGI:2152419]	-
ENSMUSG00000075609	5.85276479880061	3.37632277108268	6.90715235031279	24.3770233834634	16.6363730238806	8.69529674937334	5.37874664006536	16.5695643855724	-1.63408	0.0340786023206908	0.908539092073601	Gm7935	15	73952083	73953360	-	1278	processed_pseudogene	predicted pseudogene 7935 [Source:MGI Symbol;Acc:MGI:3646370]	-
ENSMUSG00000098682	0	1.68816138554134	0	1.05987058188971	20.7954662798508	2.17382418734333	0.562720461847113	8.00972034969461	-3.75918	0.0345157233801084	0.912403498619391	Otx2os1	14	48906165	49109098	+	4362	lncRNA	orthodenticle homeobox 2 opposite strand 1 [Source:MGI Symbol;Acc:MGI:3583292]	-
ENSMUSG00000073752	69.2577167858072	84.408069277067	35.5224978016087	19.0776704740148	51.988665699627	11.9560330303883	63.0627612881609	27.6741	1.18760413679663	0.0345398859926312	0.912403498619391	Gm10570	4	130200349	130202467	-	2119	lncRNA	predicted gene 10570 [Source:MGI Symbol;Acc:MGI:3642427]	-
ENSMUSG00000046717	2.9263823994003	1.68816138554134	3.94694420017874	14.838188146456	8.31818651194032	9.78221	2.85382932837346	10.9795278338138	-1.95741	0.0346225619746019	0.912403498619391	Igbp1b	6	138634087	138635542	-	1456	protein_coding	immunoglobulin (CD79A) binding protein 1b [Source:MGI Symbol;Acc:MGI:1354380]	-
ENSMUSG00000045746	1.9509215996002	2.53224207831201	4.93368025022342	19.0776704740148	8.31818651194032	8.69529674937334	3.13894797604521	12.0303845784428	-1.94534	0.0348349993132074	0.914069009924949	B230317F23Rik	8	61436471	61438942	+	2472	lncRNA	RIKEN cDNA B230317F23 gene [Source:MGI Symbol;Acc:MGI:2443920]	-
ENSMUSG00000020000	20.4846767958021	15.1934524698721	69.0715235031279	105.987058188971	34.3125193617538	108.691209367167	34.916550922934	82.9969289726306	-1.25318	0.0353393855774664	0.918483755826997	Moxd1	10	24099415	24178688	+	3198	protein_coding	monooxygenase, DBH-like 1 [Source:MGI Symbol;Acc:MGI:1921582]	-
ENSMUSG00000063354	12.6809903974013	7.59672623493603	20.7214570509384	28.6165057110222	75.9034519214554	10.8691209367167	13.6663912277586	38.4630261897314	-1.50014	0.0356078440086347	0.922922102253983	Slc39a4	15	76496583	76501584	-	3106	protein_coding	solute carrier family 39 (zinc transporter), member 4 [Source:MGI Symbol;Acc:MGI:1919277]	-
ENSMUSG00000107008	20.4846767958021	16.8816138554134	38.4827059517427	101.747575861412	13.517053081903	74.996934463345	25.2829988676527	63.4205211355535	-1.32938	0.0362284797598726	0.930197250505555	Gm2762	13	53547654	53609666	+	8092	lncRNA	predicted gene 2762 [Source:MGI Symbol;Acc:MGI:3780931]	-
ENSMUSG00000098424	14.6319119970015	22.7901787048081	17.7612489008043	46.6343056031473	17.6761463378732	57.6063409645984	18.3944465342046	40.6389309685396	-1.13855	0.0364575341112227	0.930197250505555	Gm27202	4	154729540	154730158	-	512	lncRNA	predicted gene 27202 [Source:MGI Symbol;Acc:MGI:5521045]	-
ENSMUSG00000108381	11.7055295976012	3.37632277108268	8.88062445040216	18.0177998921251	16.6363730238806	29.346626529135	7.98749227302869	21.3335998150469	-1.42906	0.0371037798454548	0.930197250505555	Gm9299	7	127640423	127641562	-	1140	processed_pseudogene	predicted gene 9299 [Source:MGI Symbol;Acc:MGI:3648098]	-
ENSMUSG00000021763	39.9938927918042	31.2309856325148	36.5092338516533	59.3527525858239	129.971664249067	31.5204507164783	35.9113707586574	73.6149558504566	-1.03799	0.0371754007057854	0.930197250505555	Cspg4b	13	113429693	113516245	+	8586	protein_coding	chondroitin sulfate proteoglycan 4B [Source:MGI Symbol;Acc:MGI:3040697]	-
ENSMUSG00000001444	13.6564511972014	5.06448415662402	1.97347210008937	1.05987058188971	0	1.08691209367167	6.8981358179716	0.715594225187126	3.27669318658652	0.03732499562808	1	Tbx21	11	96988897	97006157	-	2488	protein_coding	T-box 21 [Source:MGI Symbol;Acc:MGI:1888984]	T-box
ENSMUSG00000029155	4.87730399900051	9.28488762047736	18.747984950849	18.0177998921251	50.9488923856344	19.5644	10.9700588567756	29.5103699879499	-1.43227	0.0374248725270502	0.930197250505555	Spata18	5	73808722	73836855	+	2107	protein_coding	spermatogenesis associated 18 [Source:MGI Symbol;Acc:MGI:1920722]	-
ENSMUSG00000114590	12.6809903974013	13.5052910843307	1.97347210008937	0	3.11931994197762	1.08691209367167	9.3865845272738	1.40207734521643	2.74005001423202	0.0379848460552142	0.934033237477891	5930438M14Rik	13	101368635	101384059	+	2439	lncRNA	RIKEN cDNA 5930438M14 gene [Source:MGI Symbol;Acc:MGI:5439408]	-
ENSMUSG00000064356	12.6809903974013	9.28488762047736	8.88062445040216	31.7961174566914	29.1136527917911	13.0429	10.2821674894269	24.6509051241808	-1.26462	0.0387947904511102	0.942813881285765	mt-Atp8	MT	7766	7969	+	204	protein_coding	mitochondrially encoded ATP synthase 8 [Source:MGI Symbol;Acc:MGI:99926]	-
ENSMUSG00000030157	22.4355983954023	11.8171296987894	66.1113153529939	91.1488700425152	35.3522926757463	110.86503355451	33.4546811490619	79.1220654242572	-1.24651	0.0388935975950573	0.942813881285765	Clec2d	6	129157578	129163497	+	1213	protein_coding	C-type lectin domain family 2, member d [Source:MGI Symbol;Acc:MGI:2135589]	-
ENSMUSG00000107802	15.6073727968016	9.28488762047736	13.8143047006256	3.17961174566914	3.11931994197762	5.43456046835834	12.9021883726349	3.9111640520017	1.72139634300954	0.0393427676518514	0.942813881285765	1700126G02Rik	6	143147123	143167174	-	725	lncRNA	RIKEN cDNA 1700126G02 gene [Source:MGI Symbol;Acc:MGI:1923898]	-
ENSMUSG00000111293	7.80368639840081	6.75264554216536	2.96020815013406	23.3171528015737	10.3977331399254	17.3905934987467	5.83884669690007	17.0351598134152	-1.53931	0.0395367191009316	0.942813881285765	Gm34006	10	42737378	42740695	-	2204	lncRNA	predicted gene, 34006 [Source:MGI Symbol;Acc:MGI:5593165]	-
ENSMUSG00000111853	0.975460799800101	0.84408069277067	0	5.29935290944856	10.3977331399254	2.17382418734333	0.606513830856924	5.95697007890576	-3.2784	0.0398098381824434	1	Gm31408	9	31470905	31490930	+	1455	lncRNA	predicted gene, 31408 [Source:MGI Symbol;Acc:MGI:5590567]	-
ENSMUSG00000120575	14.6319119970015	11.8171296987894	11.8408326005362	5.29935290944856	4.15909325597016	2.17382418734333	12.763291432109	3.87742345092068	1.71525852568088	0.039816831290576	0.942813881285765	ENSMUSG00000120575	8	46616290	46616621	-	332	lncRNA	novel transcript, antisense to Cfap97	-
ENSMUSG00000081126	0	0	0	2.11974116377942	2.07954662798508	6.52147	0	3.57358678459817	-4.37823	0.0402396718528231	1	Gm15784	6	149263184	149264645	+	1462	processed_pseudogene	predicted gene 15784 [Source:MGI Symbol;Acc:MGI:3783226]	-
ENSMUSG00000105804	22.4355983954023	17.7256945481841	3.94694420017874	2.11974116377942	6.23863988395524	3.26074	14.7027457145884	3.87303910958322	1.92394012958259	0.0404970647704981	0.942813881285765	Gm43654	3	127623204	127626620	-	3417	TEC	predicted gene 43654 [Source:MGI Symbol;Acc:MGI:5663791]	-
ENSMUSG00000081087	17.5582943964018	20.2579366264961	9.86736050044685	37.0954703661399	28.0738794777986	32.6074	15.8945305077816	32.5922375513628	-1.02946	0.0405245593101912	0.942813881285765	Rps15a-ps7	2	152027211	152027602	-	392	processed_pseudogene	ribosomal protein S15A, pseudogene 7 [Source:MGI Symbol;Acc:MGI:3650538]	-
ENSMUSG00000031293	2.9263823994003	2.53224207831201	0.986736050044685	4.23948232755885	19.7556929658583	6.52147	2.14845350925233	10.1722159518157	-2.23874	0.0407956917365007	0.942813881285765	Rs1	X	159551009	159582659	+	5840	protein_coding	retinoschisis (X-linked, juvenile) 1 (human) [Source:MGI Symbol;Acc:MGI:1336189]	-
ENSMUSG00000108166	0	0	0	6.35922349133827	2.07954662798508	2.17382418734333	0	3.53753143555556	-4.36541	0.0411286421535047	1	Gm44017	6	134666822	134668265	+	740	lncRNA	predicted gene, 44017 [Source:MGI Symbol;Acc:MGI:5690409]	-
ENSMUSG00000041660	9.75460799800102	27.8546628614321	26.6418733512065	51.9336585125959	49.9091190716419	30.4335386228067	21.4170480702132	44.0921054023482	-1.0382	0.04146829864393	0.942813881285765	Bbox1	2	110093042	110144905	-	4403	protein_coding	butyrobetaine (gamma), 2-oxoglutarate dioxygenase 1 (gamma-butyrobetaine hydroxylase) [Source:MGI Symbol;Acc:MGI:1891372]	-
ENSMUSG00000120695	100.47246237941	127.456184608371	45.3898583020555	29.6763762929119	79.022771863433	17.3905934987467	91.1061684299457	42.0299138850305	1.11588751305441	0.0414905663754759	0.942813881285765	ENSMUSG00000120695	10	70435644	70436315	+	672	lncRNA	novel transcript, antisense to Phyhipl	-
ENSMUSG00000107951	0.975460799800101	1.68816138554134	3.94694420017874	13.7783175645663	8.31818651194032	6.52147	2.20352212850673	9.53932554617886	-2.1239	0.0419386708035541	0.942813881285765	Gm6210	6	75273101	75275042	-	1942	processed_pseudogene	predicted gene 6210 [Source:MGI Symbol;Acc:MGI:3643375]	-
ENSMUSG00000115096	1.9509215996002	5.06448415662402	3.94694420017874	0	0	0	3.65411665213432	0	4.22833240133991	0.0419563812139859	1	Gm48940	14	49537293	49541969	+	669	lncRNA	predicted gene, 48940 [Source:MGI Symbol;Acc:MGI:6118259]	-
ENSMUSG00000119946	4.87730399900051	10.9730490060187	8.88062445040216	1.05987058188971	3.11931994197762	0	8.24365915180713	1.39306350795578	2.55595321136672	0.0421349080960472	0.942813881285765	ENSMUSG00000119946	5	130199795	130200622	-	828	lncRNA	novel transcript	-
ENSMUSG00000115003	14.6319119970015	13.5052910843307	5.92041630026811	5.29935290944856	2.07954662798508	0	11.3525397938668	2.45963317914455	2.20390060026448	0.0423958549572735	0.942813881285765	Gm48933	14	47025090	47025987	+	898	lncRNA	predicted gene, 48933 [Source:MGI Symbol;Acc:MGI:6118248]	-
ENSMUSG00000022066	116.079835176212	14.3493717771014	166.758392457552	369.89483307951	264.102421754105	384.76688115977	99.0625331369551	339.588045331128	-1.7784	0.0429474255851747	0.942813881285765	Entpd4b	14	69792873	69822969	+	8074	protein_coding	ectonucleoside triphosphate diphosphohydrolase 4B [Source:MGI Symbol;Acc:MGI:5435040]	-
ENSMUSG00000035200	2.9263823994003	2.53224207831201	2.96020815013406	1.05987058188971	39.5113859317165	4.34764837468667	2.80627754261546	14.9729682960976	-2.4195	0.0431372563173759	0.942813881285765	Chrnb4	9	54935438	54956063	-	3723	protein_coding	cholinergic receptor, nicotinic, beta polypeptide 4 [Source:MGI Symbol;Acc:MGI:87892]	-
ENSMUSG00002076210	7.80368639840081	1.68816138554134	1.97347210008937	0	0	0	3.82177329467717	0	4.28646059552793	0.0431542186571565	1	5S_rRNA	5	65293645	65293763	+	119	rRNA	5S ribosomal RNA [Source:RFAM;Acc:RF00001]	-
ENSMUSG00000069307	0	0	0	3.17961174566914	1.03977331399254	6.52147	0	3.58028587389723	-4.3807	0.0434668076948649	1	H2bc23	13	21990782	21994367	-	2015	protein_coding	H2B clustered histone 23 [Source:MGI Symbol;Acc:MGI:3702051]	-
ENSMUSG00000035298	73.1595599850076	68.3705361144242	40.4561780518321	20.1375410559045	53.0284390136195	16.303681405075	60.6620913837546	29.823220491533	1.02298749543254	0.0437485178377136	0.942813881285765	Klhl35	7	99115211	99123229	+	2572	protein_coding	kelch-like 35 [Source:MGI Symbol;Acc:MGI:1919434]	-
ENSMUSG00000098931	0	0	0	4.23948232755885	5.1988665699627	1.08691209367167	0	3.50842033039774	-4.35491	0.0440451101536315	1	Mir8099-2	12	93894112	93894238	+	127	miRNA	microRNA 8099-2 [Source:MGI Symbol;Acc:MGI:5531074]	-
ENSMUSG00000006546	0	0	0	4.23948232755885	5.1988665699627	1.08691209367167	0	3.50842033039774	-4.35491	0.0440451101536315	1	Cryba2	1	74929093	74932302	-	1193	protein_coding	crystallin, beta A2 [Source:MGI Symbol;Acc:MGI:104336]	-
ENSMUSG00000103329	1.9509215996002	2.53224207831201	11.8408326005362	25.4368939653531	3.11931994197762	34.7811869974933	5.44133209281614	21.1124669682747	-1.96484	0.0440672326358378	0.942813881285765	Gm42492	1	6931461	6934375	-	2915	TEC	predicted gene 42492 [Source:MGI Symbol;Acc:MGI:5662629]	-
ENSMUSG00000120059	16.5828335966017	10.128968313248	12.8275686505809	3.17961174566914	4.15909325597016	5.43456046835834	13.1797901868102	4.25775515666588	1.62884381988723	0.0444172267116789	0.942813881285765	ENSMUSG00000120059	2	25246420	25248013	+	1594	lncRNA	novel transcript	-
ENSMUSG00000082465	6.82822559860071	4.22040346385335	2.96020815013406	0	0	1.08691209367167	4.66961240419604	0.362304031223889	3.61676962750665	0.0447113969729926	1	Rps6-ps3	9	53600834	53601583	-	750	processed_pseudogene	ribosomal protein S6, pseudogene 3 [Source:MGI Symbol;Acc:MGI:3643565]	-
ENSMUSG00000071343	5.85276479880061	5.90856484939469	3.94694420017874	12.7184469826765	19.7556929658583	11.9560330303883	5.23609128279135	14.810057659641	-1.49712	0.045003302284592	0.942813881285765	Gm10327	10	33684493	33685494	-	1002	processed_pseudogene	predicted pseudogene 10327 [Source:MGI Symbol;Acc:MGI:3704356]	-
ENSMUSG00000025504	15.6073727968016	22.7901787048081	24.6684012511171	19.0776704740148	98.7784648292913	30.4335386228067	21.0219842509089	49.4298913087043	-1.23388	0.0451626490368849	0.942813881285765	Eps8l2	7	140918793	140942933	+	5377	protein_coding	EPS8-like 2 [Source:MGI Symbol;Acc:MGI:2138828]	-
ENSMUSG00000105881	52.6748831892055	34.6073084035975	29.6020815013405	13.7783175645663	30.1534261057836	11.9560330303883	38.9614243647145	18.6292589002461	1.06106376358034	0.0451886277348401	0.942813881285765	4932422M17Rik	5	123276764	123280109	+	3346	lncRNA	RIKEN cDNA 4932422M17 gene [Source:MGI Symbol;Acc:MGI:1921616]	-
ENSMUSG00000011305	39.0184319920041	47.2685187951575	52.2970106523683	13.7783175645663	40.551159245709	8.69529674937334	46.1946538131766	21.0082578532162	1.13364837019308	0.045528953136098	0.942813881285765	Plin5	17	56418601	56424596	-	2087	protein_coding	perilipin 5 [Source:MGI Symbol;Acc:MGI:1914218]	-
ENSMUSG00000044378	0	0	0	3.17961174566914	6.23863988395524	1.08691209367167	0	3.50172124109868	-4.35245	0.0455702447942389	1	Slc15a5	6	137960584	138056914	-	3088	protein_coding	solute carrier family 15, member 5 [Source:MGI Symbol;Acc:MGI:3607714]	-
ENSMUSG00000096856	6.82822559860071	9.28488762047736	9.86736050044685	19.0776704740148	17.6761463378732	23.9120660607767	8.66015790650831	20.2219609575549	-1.2212	0.0457001373999303	0.942813881285765	Gm10778	10	81484893	81503195	+	4735	protein_coding	predicted gene 10778 [Source:MGI Symbol;Acc:MGI:3809656]	zf-C2H2
ENSMUSG00000080205	0	0.84408069277067	0	4.23948232755885	4.15909325597016	4.34764837468667	0.281360230923556	4.24874131940522	-3.66773	0.0457696738842227	1	Gm15526	6	54154465	54154668	-	204	processed_pseudogene	predicted gene 15526 [Source:MGI Symbol;Acc:MGI:3782973]	-
ENSMUSG00000113170	42.9202751912045	54.0211643373229	26.6418733512065	19.0776704740148	30.1534261057836	9.78221	41.1944376265779	19.6711018076145	1.06645627809661	0.0461285310382009	0.942813881285765	Gm36839	13	35056495	35059415	-	2093	lncRNA	predicted gene, 36839 [Source:MGI Symbol;Acc:MGI:5595998]	-
ENSMUSG00000068463	0.975460799800101	0	0	5.29935290944856	3.11931994197762	4.34764837468667	0.325153599933367	4.25544040870428	-3.66964	0.0461557281805587	1	B630019A10Rik	16	22994030	23043196	+	9760	lncRNA	RIKEN cDNA B630019A10 gene [Source:MGI Symbol;Acc:MGI:2443371]	-
ENSMUSG00000101792	0.975460799800101	3.37632277108268	6.90715235031279	0	0	0	3.75297864039853	0	4.26271363030156	0.0464118260838814	1	Gm28447	10	61421172	61446853	-	3110	lncRNA	predicted gene 28447 [Source:MGI Symbol;Acc:MGI:5579153]	-
ENSMUSG00000087017	7.80368639840081	10.128968313248	5.92041630026811	3.17961174566914	1.03977331399254	0	7.95102367063899	1.40646168655389	2.49692910176276	0.0464216845480806	0.942813881285765	4930417H01Rik	2	122543967	122563376	+	1887	lncRNA	RIKEN cDNA 4930417H01 gene [Source:MGI Symbol;Acc:MGI:3041209]	-
ENSMUSG00000015957	35.1165887928037	22.7901787048081	26.6418733512065	9.53883523700741	14.5568263958956	16.303681405075	28.1828802829394	13.466447679326	1.06376201623748	0.0466521193634596	0.942813881285765	Wnt11	7	98484319	98504402	+	4137	protein_coding	wingless-type MMTV integration site family, member 11 [Source:MGI Symbol;Acc:MGI:101948]	-
ENSMUSG00000037868	13.6564511972014	4.22040346385335	20.7214570509384	64.6521054952724	17.6761463378732	20.6513297797617	12.8661039039977	34.3265272043024	-1.42505	0.0467051947681038	0.942813881285765	Egr2	10	67371305	67378018	+	3398	protein_coding	early growth response 2 [Source:MGI Symbol;Acc:MGI:95296]	zf-C2H2
ENSMUSG00000081219	24.3865199950025	17.7256945481841	33.5490257015193	15.8980587283457	7.27841319794778	9.78221	25.220413414902	10.9862269231128	1.1959169969934	0.0468689337030891	0.942813881285765	Bambi-ps1	2	122297416	122298007	-	592	processed_pseudogene	BMP and activin membrane-bound inhibitor, pseudogene (Xenopus laevis) [Source:MGI Symbol;Acc:MGI:1932402]	-
ENSMUSG00000010476	12.6809903974013	38.8277118674508	39.4694420017874	21.1974116377942	5.1988665699627	8.69529674937334	30.3260480888798	11.6971916523768	1.37655134439467	0.0470246171709753	0.942813881285765	Ebf3	7	136795402	136916174	-	9227	protein_coding	early B cell factor 3 [Source:MGI Symbol;Acc:MGI:894289]	COE
ENSMUSG00000030587	10.7300687978011	16.0375331626427	12.8275686505809	2.11974116377942	6.23863988395524	4.34764837468667	13.1983902036749	4.23534314080711	1.64067973542987	0.0473295204503968	0.942813881285765	2200002D01Rik	7	28945986	28947891	-	1564	protein_coding	RIKEN cDNA 2200002D01 gene [Source:MGI Symbol;Acc:MGI:1919525]	-
ENSMUSG00000039539	16.5828335966017	11.8171296987894	13.8143047006256	34.9757292023605	20.7954662798508	30.4335386228067	14.0714226653389	28.7349113683393	-1.03283	0.047361760045748	0.942813881285765	Sgcz	8	37989452	39128662	-	3027	protein_coding	sarcoglycan zeta [Source:MGI Symbol;Acc:MGI:2388820]	-
ENSMUSG00000103625	14.6319119970015	1.68816138554134	6.90715235031279	0	1.03977331399254	2.17382418734333	7.74240857761855	1.07119916711196	2.85409232126762	0.0476309491307372	0.942813881285765	Gm37357	1	161638614	161641736	-	3123	TEC	predicted gene, 37357 [Source:MGI Symbol;Acc:MGI:5610585]	-
ENSMUSG00000060981	0.975460799800101	2.53224207831201	2.96020815013406	6.35922349133827	2.07954662798508	23.9120660607767	2.15597034274872	10.7836120600333	-2.31602	0.0477370345837348	0.942813881285765	H4c8	13	23715220	23715689	+	470	protein_coding	H4 clustered histone 8 [Source:MGI Symbol;Acc:MGI:2448427]	-
ENSMUSG00000037086	2.9263823994003	17.7256945481841	2.96020815013406	5.29935290944856	146.608037272948	18.4775055924183	7.87076169923947	56.7949652582717	-2.84471	0.0480598886606206	0.942813881285765	Prr32	X	44179781	44181668	+	1110	protein_coding	proline rich 32 [Source:MGI Symbol;Acc:MGI:1916050]	-
ENSMUSG00000085174	0.975460799800101	0.84408069277067	1.97347210008937	6.35922349133827	7.27841319794778	6.52147	1.26433786422005	6.71970308377202	-2.42447	0.0484124584703491	1	Gm16206	3	53360040	53365218	+	1966	lncRNA	predicted gene 16206 [Source:MGI Symbol;Acc:MGI:3801870]	-
ENSMUSG00000110236	0	0.84408069277067	0	4.23948232755885	2.07954662798508	6.52147	0.281360230923556	4.28016717252464	-3.67676	0.0494489203589925	1	Gm40493	8	39126917	39138220	+	400	lncRNA	predicted gene, 40493 [Source:MGI Symbol;Acc:MGI:5623378]	-
ENSMUSG00000104973	18.5337551962019	9.28488762047736	6.90715235031279	1.05987058188971	6.23863988395524	1.08691209367167	11.575265055664	2.79514085317221	2.04100736090651	0.0496930505999209	0.942813881285765	A530041M06Rik	3	104406636	104408923	-	2288	lncRNA	RIKEN cDNA A530041M06 gene [Source:MGI Symbol;Acc:MGI:3026943]	-
