# Supplementary material for: HLA DP/DRA molecule regulates systemic inflammation and neuroinflammation, aggravates cognitive impairment and long-term anxiety in murine model of sepsis-associated encephalopathy
Source: Front Immunol. 2026 Jun 16;17:1798003. doi: 10.3389/fimmu.2026.1798003 (PMC13314453; doi:10.3389/fimmu.2026.1798003)
Supplement: Supplementary file 9 [file Table2.xlsx]

## Sheet: C57_CSvsC57_PBS_deg_all
gene_id	C57_CS_1	C57_CS_2	C57_CS_3	C57_PBS_1	C57_PBS_2	C57_PBS_3	C57_CS	C57_PBS	log2FoldChange	pvalue	padj	gene_name	gene_chr	gene_start	gene_end	gene_strand	gene_length	gene_biotype	gene_description	tf_family
ENSMUSG00000001930	2960.24451885448	2386.83525805609	1500.69271263712	601.395449296715	663.570761146587	677.183712597552	2282.59082984923	647.383307680285	1.81786444114789	1.18526171528087e-13	1.86844505022159e-09	Vwf	6	125523737	125663642	+	16064	protein_coding	Von Willebrand factor [Source:MGI Symbol;Acc:MGI:98941]	-
ENSMUSG00000038007	553.963886569259	541.595389372407	276.393404669242	97.4637192230404	105.081586809137	107.080294232117	457.317560203636	103.208533421431	2.1469325494958	1.95556549293169e-13	1.86844505022159e-09	Acer2	4	86792633	86853059	+	7159	protein_coding	alkaline ceramidase 2 [Source:MGI Symbol;Acc:MGI:1920932]	-
ENSMUSG00000050370	120.268475373589	220.453700566459	33.2431930014552	3.32262679169456	1.94595531128031	5.94890523511759	124.655122980501	3.73916244603082	5.05695567099994	5.34685233605363e-12	3.40576670965496e-08	Ch25h	19	34451178	34452564	-	1387	protein_coding	cholesterol 25-hydroxylase [Source:MGI Symbol;Acc:MGI:1333869]	-
ENSMUSG00000031838	144.868845336369	201.375976478977	77.8840521748378	24.3659298057601	28.2163520135646	19.8296841170586	141.376291330061	24.1373219787944	2.54842496323477	6.74274293512864e-10	2.64547876997009e-06	Ifi30	8	71215419	71219307	-	980	protein_coding	interferon gamma inducible protein 30 [Source:MGI Symbol;Acc:MGI:2137648]	-
ENSMUSG00000019874	152.157843843859	115.526218085308	151.968882292367	405.360468586736	350.271956030457	308.351588020261	139.884314740511	354.661337545818	-1.33937	6.92207538324897e-10	2.64547876997009e-06	Fabp7	10	57660977	57664546	+	1250	protein_coding	fatty acid binding protein 7, brain [Source:MGI Symbol;Acc:MGI:101916]	-
ENSMUSG00000018339	206.825332650036	236.351803972694	110.177439661966	36.5488947086402	46.7029274707276	42.633820851676	184.451525428232	41.9618810103479	2.13320906760149	8.44031650049648e-10	2.68810013346645e-06	Gpx3	11	54793279	54801203	+	1813	protein_coding	glutathione peroxidase 3 [Source:MGI Symbol;Acc:MGI:105102]	-
ENSMUSG00000044734	77.4456091420839	55.1134251416148	72.1852190888741	199.357607501674	177.081933326509	183.424578082792	68.2480844575243	186.621372970325	-1.44677	2.90180403463109e-09	7.92151047110936e-06	Serpinb1a	13	33026075	33035168	-	2303	protein_coding	serine (or cysteine) peptidase inhibitor, clade B, member 1a [Source:MGI Symbol;Acc:MGI:1913472]	-
ENSMUSG00000004328	218.669955224708	156.861286941519	94.0307459184018	28.7960988613529	41.8380391925268	25.7785893521762	156.520662694876	32.1375758020186	2.28234194358154	4.20064722765405e-09	1.00337709841552e-05	Hif3a	7	16765432	16796352	-	6710	protein_coding	hypoxia inducible factor 3, alpha subunit [Source:MGI Symbol;Acc:MGI:1859778]	bHLH
ENSMUSG00000022548	11326.1925558264	14872.1457997527	4399.49914236401	2555.10000281312	2749.63485483908	2398.40029395824	10199.279165981	2567.71171720348	1.9898816318865	8.63992101372906e-09	1.83444722945943e-05	Apod	16	31115010	31133626	-	2577	protein_coding	apolipoprotein D [Source:MGI Symbol;Acc:MGI:88056]	-
ENSMUSG00000021903	216.847705597835	332.80029797052	155.768104349676	52.0544864032148	65.1895029278905	77.3357680565286	235.138702639344	64.8599191292113	1.85477950071498	2.28165802292721e-08	4.36002031601161e-05	Galnt15	14	31750946	31784154	+	6326	protein_coding	polypeptide N-acetylgalactosaminyltransferase 15 [Source:MGI Symbol;Acc:MGI:1926004]	-
ENSMUSG00000000290	302.493438060845	539.475642251576	261.196516440005	119.614564501004	117.730296332459	120.961073114058	367.721865584142	119.43531131584	1.62116579240274	5.44535687669202e-08	9.45957495970072e-05	Itgb2	10	77366086	77401542	+	3052	protein_coding	integrin beta 2 [Source:MGI Symbol;Acc:MGI:96611]	-
ENSMUSG00000059089	35.533867724015	67.8319078666029	24.6949433725096	1.10754226389819	2.91893296692047	2.97445261755879	42.6869063210425	2.33364261612582	4.1695192605586	7.96227501439789e-08	0.000126792594375108	Fcgr4	1	170846489	170857330	+	1256	protein_coding	Fc receptor, IgG, low affinity IV [Source:MGI Symbol;Acc:MGI:2179523]	-
ENSMUSG00000003541	213.20320634409	369.895872585069	149.119465749385	64.2374513060948	57.4056816827693	81.3017048799403	244.072848226181	67.6482792896015	1.84956725505697	2.28181639140942e-07	0.000335409457103405	Ier3	17	36132576	36133815	+	1131	protein_coding	immediate early response 3 [Source:MGI Symbol;Acc:MGI:104814]	-
ENSMUSG00000069516	512.963269964626	485.422090670377	406.51676013208	157.271001473543	262.703967022842	167.560830789145	468.300706922361	195.84526642851	1.25613055851907	3.18589099186501e-07	0.000434851364025346	Lyz2	10	117113236	117118226	-	1316	protein_coding	lysozyme 2 [Source:MGI Symbol;Acc:MGI:96897]	-
ENSMUSG00000032359	451.917907464396	529.936780207835	338.130763100515	207.110403348961	214.055084240835	177.475672847675	439.995150257582	199.547053479157	1.14028641210343	4.42864287889975e-07	0.000564179578485969	Ctsh	9	89936205	89958142	+	4499	protein_coding	cathepsin H [Source:MGI Symbol;Acc:MGI:107285]	-
ENSMUSG00000059498	494.740773695901	888.174043628332	349.528429272443	209.325487876757	180.000866293429	173.509736024263	577.481082198892	187.612030064816	1.62175434394894	4.82630222275562e-07	0.000576411307341482	Fcgr3	1	170878743	170892504	-	1736	protein_coding	Fc receptor, IgG, low affinity III [Source:MGI Symbol;Acc:MGI:95500]	-
ENSMUSG00000037095	59.2231128733583	140.963183535284	25.6447488868368	6.64525358338912	6.8108435894811	9.91484205852931	75.2770150984931	7.79031307713318	3.26734270102421	5.43690776604325e-07	0.000591630904509408	Lrg1	17	56426678	56429001	-	1408	protein_coding	leucine-rich alpha-2-glycoprotein 1 [Source:MGI Symbol;Acc:MGI:1924155]	-
ENSMUSG00000024042	264.226195896522	439.847527572503	196.609741465749	98.5712614869386	101.189676186576	104.105841614558	300.227821644925	101.288926429358	1.56605258285877	5.57295320590787e-07	0.000591630904509408	Sik1	17	32063224	32074778	-	5133	protein_coding	salt inducible kinase 1 [Source:MGI Symbol;Acc:MGI:104754]	-
ENSMUSG00000000682	103.868228731736	96.448493997826	60.7875529169466	17.720676222371	30.1623073248449	17.8467157053528	87.0347585488362	21.9098997508562	1.9850337468141	7.47165005663909e-07	0.000751451373327981	Cd52	4	133809759	133822393	-	1187	protein_coding	CD52 antigen [Source:MGI Symbol;Acc:MGI:1346088]	-
ENSMUSG00000086503	14025.8553780381	2.11974712083134	15832.3081183216	0	5.83786593384094	3.96593682341172	9953.42774782685	3.26793425241756	11.5678702628238	8.09118135367556e-07	0.000773071922436931	Xist	X	102503972	102526860	-	17946	lncRNA	inactive X specific transcripts [Source:MGI Symbol;Acc:MGI:98974]	-
ENSMUSG00000075602	1030.48216399643	939.047974528284	626.871639456012	403.14538405894	385.299151633502	441.210471604554	865.46725932691	409.885002432332	1.07820218063772	9.27589635458177e-07	0.000796908480978466	Ly6a	15	74866726	74869880	-	1205	protein_coding	lymphocyte antigen 6 complex, locus A [Source:MGI Symbol;Acc:MGI:107527]	-
ENSMUSG00000040026	140.313221269187	1631.14540947972	29.443970944146	0	0.972977655640157	0	600.300867231017	0.324325885213386	10.6784677688124	9.59176045973348e-07	0.000796908480978466	Saa3	7	46361422	46365124	-	2606	protein_coding	serum amyloid A 3 [Source:MGI Symbol;Acc:MGI:98223]	-
ENSMUSG00000049130	57.4008632464857	134.60394217279	28.4941654298187	6.64525358338912	12.648709523322	3.96593682341172	73.4996569496982	7.75329997670763	3.23768142532508	1.07291701409655e-06	0.000854265467598787	C5ar1	7	15980668	15993465	-	2570	protein_coding	complement component 5a receptor 1 [Source:MGI Symbol;Acc:MGI:88232]	-
ENSMUSG00000038642	1944.34035187302	2816.08405002444	1757.14020150549	1214.97386349631	994.383164064241	959.756711265637	2172.52153446765	1056.3712462754	1.04025848895683	1.6186462875122e-06	0.00118964276569503	Ctss	3	95434097	95463714	+	1358	protein_coding	cathepsin S [Source:MGI Symbol;Acc:MGI:107341]	-
ENSMUSG00000026822	225.047828918761	1070.47229601983	38.9420260874189	4.43016905559275	7.78382124512126	10.9063262643822	444.820717008669	7.70677218836542	5.84809762092961	1.94365774909e-06	0.00137560577508744	Lcn2	2	32274645	32278264	-	2623	protein_coding	lipocalin 2 [Source:MGI Symbol;Acc:MGI:96757]	-
ENSMUSG00000036896	1268.2857403033	1888.69468466072	1023.89034444482	634.621717213661	673.300537702989	627.609502304905	1393.62358980295	645.177252407185	1.11065018165126	2.3056465519121e-06	0.00151975438658145	C1qc	4	136617115	136620376	-	1931	protein_coding	complement component 1, q subcomponent, C chain [Source:MGI Symbol;Acc:MGI:88225]	-
ENSMUSG00000056054	101.134854291427	204.555597160224	50.3396922593464	8.8603381111855	30.1623073248449	15.8637472936469	118.676714570333	18.2954642432258	2.68858151379704	2.30639369987241e-06	0.00151975438658145	S100a8	3	90576285	90577342	+	694	protein_coding	S100 calcium binding protein A8 (calgranulin A) [Source:MGI Symbol;Acc:MGI:88244]	-
ENSMUSG00000034765	440.98440970316	435.60803333084	595.528057483211	228.153706363026	285.082453102566	197.305356964733	490.706833505737	236.847172143442	1.05070438227821	3.1527913088853e-06	0.00200822297071631	Dusp5	19	53517540	53530862	+	2473	protein_coding	dual specificity phosphatase 5 [Source:MGI Symbol;Acc:MGI:2685183]	-
ENSMUSG00000057191	29.155994029961	119.765712326971	19.9459158008731	3.32262679169456	6.8108435894811	1.98296841170586	56.2892073859349	4.03881293096051	3.79087252778514	3.31121758251718e-06	0.00204109860594583	AB124611	9	21437472	21456629	+	1447	protein_coding	cDNA sequence AB124611 [Source:MGI Symbol;Acc:MGI:3043001]	-
ENSMUSG00000028874	29.155994029961	50.8739308999522	17.0964992578912	0	3.89191062256063	0.991484205852931	32.3754747292681	1.62779827613785	4.26766501412022	4.18967149560751e-06	0.00250188851904887	Fgr	4	132701406	132729221	+	3863	protein_coding	FGR proto-oncogene, Src family tyrosine kinase [Source:MGI Symbol;Acc:MGI:95527]	-
ENSMUSG00000079018	1255.5299929152	1249.59092773008	756.994994918851	479.565800267915	541.948554191568	569.111934159582	1087.37197185471	530.208762873022	1.03581465744156	5.56681427279296e-06	0.00315185333495845	Ly6c1	15	74915867	74920679	-	1677	protein_coding	lymphocyte antigen 6 complex, locus C1 [Source:MGI Symbol;Acc:MGI:96882]	-
ENSMUSG00000027435	554.875011382695	840.479733409626	376.122983673607	201.57269202947	252.974190466441	251.836988286644	590.49257615531	235.461290260852	1.32517870023715	5.6079864665125e-06	0.00315185333495845	Cd93	2	148278560	148285483	-	6677	protein_coding	CD93 antigen [Source:MGI Symbol;Acc:MGI:106664]	-
ENSMUSG00000120992	118.446225746717	178.058758149833	62.6871639456012	23.2583875418619	38.9191062256063	29.7445261755879	119.730715947383	30.640673314352	1.96104805303872	6.03575411840389e-06	0.00323235770877106	ENSMUSG00000120992	17	35215654	35219393	-	3043	lncRNA	novel transcript	-
ENSMUSG00000036887	1676.46965672276	2711.15656754328	1217.65066936759	863.882965840586	719.030487518076	785.255491035521	1868.42563121121	789.389648131394	1.24289775373877	6.08953255093192e-06	0.00323235770877106	C1qa	4	136623228	136626114	-	1040	protein_coding	complement component 1, q subcomponent, alpha polypeptide [Source:MGI Symbol;Acc:MGI:88223]	-
ENSMUSG00000026582	44.6451158583778	43.4548159770425	6.64863860029103	0	0	0.991484205852931	31.5828568119038	0.33049473528431	6.4293171797326	6.34391224467586e-06	0.00327637348874354	Sele	1	163875803	163885246	+	2912	protein_coding	selectin, endothelial cell [Source:MGI Symbol;Acc:MGI:98278]	-
ENSMUSG00000020437	30.0671188433973	42.3949424166268	29.443970944146	6.64525358338912	4.86488827820079	4.95742102926465	33.9687	5.48918763028485	2.6338903211269	6.72546702035325e-06	0.00338202498136659	Myo1g	11	6456548	6470965	-	6957	protein_coding	myosin IG [Source:MGI Symbol;Acc:MGI:1927091]	-
ENSMUSG00000028971	19.1336210821619	27.5567125708074	34.1929985157825	75.3128739450767	89.5139443188945	77.3357680565286	26.9611107229173	80.7208621068333	-1.58526	7.22545544913881e-06	0.00354028790198958	Cort	4	149209491	149211220	-	677	protein_coding	cortistatin [Source:MGI Symbol;Acc:MGI:109538]	-
ENSMUSG00000073418	1599.02404758067	1714.87542075255	845.326907751289	520.544864032148	595.462325251776	687.098554656081	1386.40879202817	601.035247980002	1.20546414989424	7.78277554447143e-06	0.00371802644698261	C4b	17	34947354	34962856	-	5695	protein_coding	complement component 4B (Chido blood group) [Source:MGI Symbol;Acc:MGI:88228]	-
ENSMUSG00000020717	1212.70712668369	1460.50576625279	705.705497145177	502.824187809777	474.813095952397	537.384439572289	1126.30613002722	505.007241111487	1.15697197384732	8.82486954515043e-06	0.00411303493020194	Pecam1	11	106545043	106641454	-	6228	protein_coding	platelet/endothelial cell adhesion molecule 1 [Source:MGI Symbol;Acc:MGI:97537]	-
ENSMUSG00000099876	0	1.05987356041567	0	22.1508452779637	35.0271956030457	12.8892946760881	0.353291186805223	23.3557785190325	-6.06899	9.42607827162156e-06	0.00428864118315277	Gm29650	Y	1048393	1049134	+	742	lncRNA	predicted gene 29650 [Source:MGI Symbol;Acc:MGI:5580356]	-
ENSMUSG00000047798	14.5779970149805	133.544068612374	9.49805514327291	1.10754226389819	1.94595531128031	2.97445261755879	52.540040256876	2.00931673091243	4.69418197910421	9.71391686469749e-06	0.00431681947366289	Cd300lf	11	115007040	115024818	-	5149	protein_coding	CD300 molecule like family member F [Source:MGI Symbol;Acc:MGI:2442359]	-
ENSMUSG00000048424	100.223729477991	43.4548159770425	104.478606576002	202.680234293368	298.704140281528	211.186135846674	82.7190506770118	237.523503473857	-1.51843	1.07196436033224e-05	0.00465549249127019	Ranbp3l	15	8997433	9067417	+	6890	protein_coding	RAN binding protein 3-like [Source:MGI Symbol;Acc:MGI:2444654]	-
ENSMUSG00000024653	74.7122347017751	29.6764596916388	105.428412090329	16.6131339584728	0.972977655640157	2.97445261755879	69.939035494581	6.85352141055725	3.37846270922133	1.13410239701307e-05	0.00471120928359191	Scgb1a1	19	9061000	9065322	-	476	protein_coding	secretoglobin, family 1A, member 1 (uteroglobin) [Source:MGI Symbol;Acc:MGI:98919]	-
ENSMUSG00000040809	32.8004932837061	181.23837883108	6.64863860029103	5.53771131949093	3.89191062256063	2.97445261755879	73.5625035716922	4.13469151987012	4.15695074468942	1.17892438378531e-05	0.00479320554250073	Chil3	3	106054870	106074880	-	1632	protein_coding	chitinase-like 3 [Source:MGI Symbol;Acc:MGI:1330860]	-
ENSMUSG00000019970	2263.23403657572	4909.33433184538	1375.31838474592	927.012874882782	1018.70760545524	852.676417033521	2849.29558438901	932.798965790516	1.61080180748782	1.22570735486508e-05	0.00482637307411426	Sgk1	10	21758083	21875802	+	4903	protein_coding	serum/glucocorticoid regulated kinase 1 [Source:MGI Symbol;Acc:MGI:1340062]	-
ENSMUSG00000002831	276.070818471193	241.651171774773	59.8377474026193	53.162028667113	39.8920838812464	15.8637472936469	192.519912549528	36.3059532806688	2.40957161846871	1.23759631917734e-05	0.00482637307411426	Plin4	17	56407591	56416803	-	6350	protein_coding	perilipin 4 [Source:MGI Symbol;Acc:MGI:1929709]	-
ENSMUSG00000022097	110.24610242579	41.3350688562111	112.07705069062	24.3659298057601	22.3784860797236	8.92335785267638	87.8860739908738	18.5559245793867	2.24982776658655	1.29686996563232e-05	0.00488626260349087	Sftpc	14	70758389	70761521	-	1034	protein_coding	surfactant associated protein C [Source:MGI Symbol;Acc:MGI:109517]	-
ENSMUSG00000036905	1533.42306101326	2288.26701693743	1143.56583925006	863.882965840586	700.543912060913	736.672764948728	1655.08530573358	767.033214283409	1.10947871557298	1.30409436798385e-05	0.00488626260349087	C1qb	4	136607440	136613498	-	1088	protein_coding	complement component 1, q subcomponent, beta polypeptide [Source:MGI Symbol;Acc:MGI:88224]	-
ENSMUSG00000030748	210.469831903781	432.428412649593	131.073160977166	86.3882965840586	59.3516369940496	81.3017048799403	257.99046851018	75.6805461526828	1.76904259358339	1.57446571675015e-05	0.00570627891642322	Il4ra	7	125151292	125178646	+	6002	protein_coding	interleukin 4 receptor, alpha [Source:MGI Symbol;Acc:MGI:105367]	-
ENSMUSG00000050121	227.78120335907	158.981034062351	325.783291414261	554.878674212992	523.461978734405	487.810229279642	237.515176278561	522.050294075679	-1.13466	1.58267194814187e-05	0.00570627891642322	Opalin	19	41050149	41065552	-	2946	protein_coding	oligodendrocytic myelin paranodal and inner loop protein [Source:MGI Symbol;Acc:MGI:2657025]	-
ENSMUSG00000026656	163.091341605094	221.513574126875	135.822188548803	67.5600780977894	87.5679890076142	65.4379575862934	173.475701426924	73.5220082305657	1.23550826801864	1.62156529181304e-05	0.00573823910393618	Fcgr2b	1	170786186	170804116	-	5790	protein_coding	Fc receptor, IgG, low affinity IIb [Source:MGI Symbol;Acc:MGI:95499]	-
ENSMUSG00000105843	289.737690672737	347.63852781634	122.52491134822	106.324057334226	70.0543912060913	58.4975681453229	253.300376612433	78.2920055618801	1.69555920637864	1.83996811391777e-05	0.00625653021271305	Gm19439	3	87938176	87940464	+	2289	TEC	predicted gene, 19439 [Source:MGI Symbol;Acc:MGI:5011624]	-
ENSMUSG00000030413	290.648815486174	313.722573883038	107.328023118984	76.4204162089749	82.7031007294134	68.4124102038522	237.233137496065	75.8453090474135	1.64459398432374	1.84370214363451e-05	0.00625653021271305	Pglyrp1	7	18605256	18624384	+	1837	protein_coding	peptidoglycan recognition protein 1 [Source:MGI Symbol;Acc:MGI:1345092]	-
ENSMUSG00000035004	77.4456091420839	185.477873072742	36.092609544437	15.5055916945746	24.3244413910039	13.880778881941	99.6720305864211	17.9036039891732	2.47239054509036	1.86625266693518e-05	0.00625653021271305	Igsf6	7	120663290	120673795	-	2175	protein_coding	immunoglobulin superfamily, member 6 [Source:MGI Symbol;Acc:MGI:1891393]	-
ENSMUSG00000026728	2032.71945877634	2851.05987751815	1264.19113956962	901.539402813124	1033.30227028985	728.740891301904	2049.32349195471	887.860854801625	1.20655268829008	2.01069954864288e-05	0.00659921230048593	Vim	2	13578738	13587637	+	4743	protein_coding	vimentin [Source:MGI Symbol;Acc:MGI:98932]	-
ENSMUSG00000030711	362.62767574764	209.854964962303	140.571216120439	73.0977894172803	84.6490560406937	93.1995153501755	237.684618943461	83.6487869360498	1.50651236183475	2.0375400373053e-05	0.00659921230048593	Sult1a1	7	126272037	126275604	-	1507	protein_coding	sulfotransferase family 1A, phenol-preferring, member 1 [Source:MGI Symbol;Acc:MGI:102896]	-
ENSMUSG00000009585	119.357350560153	125.065080129049	86.4323018037834	43.1941482920293	42.8110168481669	50.5656944984995	110.284910830995	45.5236198795652	1.27499433870514	2.09275509809724e-05	0.00666507619492336	Apobec3	15	79775860	79800107	+	9454	protein_coding	apolipoprotein B mRNA editing enzyme, catalytic polypeptide 3 [Source:MGI Symbol;Acc:MGI:1933111]	-
ENSMUSG00000026547	320.715934329571	441.967274693334	225.103906895568	147.303121098459	153.730469591145	141.782241436969	329.262371972824	147.605277375524	1.15634434532547	2.28282336629989e-05	0.00715122486993846	Tagln2	1	172327614	172334947	+	2082	protein_coding	transgelin 2 [Source:MGI Symbol;Acc:MGI:1312985]	-
ENSMUSG00000060063	121.179600187025	151.561919139441	75.034635631856	49.8394018754184	38.9191062256063	33.7104629989997	115.925384986107	40.8229903666748	1.50722892713516	2.8108833498374e-05	0.0086634145051682	Alox5ap	5	149201577	149224963	+	1420	protein_coding	arachidonate 5-lipoxygenase activating protein [Source:MGI Symbol;Acc:MGI:107505]	-
ENSMUSG00000028108	225.958953732198	333.860171530936	108.277828633311	80.8505852645676	72.0003465173716	70.3953786155581	222.698984632148	74.4154367991658	1.58087655495946	3.50298791950211e-05	0.0106251739926612	Ecm1	3	95641459	95646881	-	2522	protein_coding	extracellular matrix protein 1 [Source:MGI Symbol;Acc:MGI:103060]	-
ENSMUSG00000047867	104.779353545172	405.931573639202	85.4824962894562	35.441352444742	50.5948380932882	43.625305057529	198.731141157943	43.220498531853	2.19814096757823	3.77706844415882e-05	0.0112775001405361	Gimap6	6	48678516	48685159	-	3496	protein_coding	GTPase, IMAP family member 6 [Source:MGI Symbol;Acc:MGI:1918876]	-
ENSMUSG00000019232	1656.42491082716	870.156193101265	719.952579860086	312.326918419289	217.946994863395	572.086386777141	1082.17789459617	367.453433353275	1.55836189994702	4.23495917886309e-05	0.0124501284536761	Etnppl	3	130411097	130431170	+	8262	protein_coding	ethanolamine phosphate phospholyase [Source:MGI Symbol;Acc:MGI:1919010]	-
ENSMUSG00000029380	11.8446225746717	102.80773536032	3.79922205730916	1.10754226389819	0.972977655640157	0	39.4838599974336	0.693506639846115	5.84669158634672	4.74091757320193e-05	0.0135215214785546	Cxcl1	5	91039100	91040974	+	1875	protein_coding	chemokine (C-X-C motif) ligand 1 [Source:MGI Symbol;Acc:MGI:108068]	-
ENSMUSG00000056737	153.980093470732	183.358125951911	69.3358025458922	48.7318596115202	48.6488827820079	36.6849156165584	135.558007322845	44.6885526700288	1.60058273086939	5.17672331807489e-05	0.0143365225920425	Capg	6	72521374	72539966	+	2529	protein_coding	capping protein (actin filament), gelsolin-like [Source:MGI Symbol;Acc:MGI:1098259]	-
ENSMUSG00000026580	24.6003699627796	66.7720343061872	4.74902757163645	2.21508452779637	0	0	32.0404772802011	0.738361509265458	5.5198839627339	5.55615422639659e-05	0.0151675073017446	Selp	1	163942833	163977595	+	4413	protein_coding	selectin, platelet [Source:MGI Symbol;Acc:MGI:98280]	-
ENSMUSG00000042622	89.2902317167556	519.338044603678	23.7451378581823	9.96788037508368	7.78382124512126	4.95742102926465	210.791138059539	7.5697075498232	4.80108070629875	5.89832963592439e-05	0.0154398878099834	Maff	15	79230821	79243276	+	2594	protein_coding	v-maf musculoaponeurotic fibrosarcoma oncogene family, protein F (avian) [Source:MGI Symbol;Acc:MGI:96910]	TF_bZIP
ENSMUSG00000040552	94.7569805973732	196.076608676899	75.034635631856	40.9790637642329	38.9191062256063	37.6763998224114	121.956074968709	39.1915232707502	1.63557169337764	6.03992071808297e-05	0.0155968709461956	C3ar1	6	122824097	122833120	-	4305	protein_coding	complement component 3a receptor 1 [Source:MGI Symbol;Acc:MGI:1097680]	-
ENSMUSG00000030790	48.2896151121229	121.885459447802	34.1929985157825	14.3980494306764	16.5406201458827	13.880778881941	68.1226910252358	14.9398161528334	2.18451087024721	6.87304493785864e-05	0.0172811862786238	Adm	7	110226868	110229027	+	1619	protein_coding	adrenomedullin [Source:MGI Symbol;Acc:MGI:108058]	-
ENSMUSG00000004709	25.5114947762159	32.8560803728858	7.59844411461833	1.10754226389819	0	0.991484205852931	21.9886730879067	0.699675489917039	5.00333673667241	8.45223475611496e-05	0.020620117995785	Cd244a	1	171386761	171437314	+	4876	protein_coding	CD244 molecule A [Source:MGI Symbol;Acc:MGI:109294]	-
ENSMUSG00000018774	243.270325187487	356.117516299665	172.864603607567	122.937191292699	102.162653842217	118.978104702352	257.41748169824	114.692649945756	1.16563547007279	8.52472301882366e-05	0.020620117995785	Cd68	11	69555039	69556979	-	1257	protein_coding	CD68 antigen [Source:MGI Symbol;Acc:MGI:88342]	-
ENSMUSG00000033383	39.1783669777601	29.6764596916388	14.2470827149094	3.32262679169456	0	4.95742102926465	27.7006364614361	2.76001594031974	3.33831097950697	9.25391121758839e-05	0.0219065815706456	Rtp1	16	23247883	23252710	+	3120	protein_coding	receptor transporter protein 1 [Source:MGI Symbol;Acc:MGI:2685450]	-
ENSMUSG00000056071	103.868228731736	216.214206324797	52.239303288001	37.6564369725384	32.1082626361252	29.7445261755879	124.107246114845	33.1697419280838	1.90279421358938	9.28585016077394e-05	0.0219065815706456	S100a9	3	90599939	90603028	-	522	protein_coding	S100 calcium binding protein A9 (calgranulin B) [Source:MGI Symbol;Acc:MGI:1338947]	-
ENSMUSG00000026177	91.1124813436281	128.244700810296	75.034635631856	45.4092328198257	37.9461285699661	34.7019472048526	98.1306059285934	39.3524361982148	1.31833	9.53079542410294e-05	0.0222102402145345	Slc11a1	1	74414354	74425221	+	3705	protein_coding	solute carrier family 11 (proton-coupled divalent metal ion transporters), member 1 [Source:MGI Symbol;Acc:MGI:1345275]	-
ENSMUSG00000058715	208.647582276908	368.835999024653	215.605851752295	105.216515070328	133.297938822702	127.901462555028	264.363144351286	122.138638816019	1.11119587484431	9.86552428323754e-05	0.0227132895817333	Fcer1g	1	171057141	171061934	-	874	protein_coding	Fc receptor, IgE, high affinity I, gamma polypeptide [Source:MGI Symbol;Acc:MGI:95496]	-
ENSMUSG00000019929	185.869461941001	182.298252391495	252.648266811059	645.697139852643	332.758358228934	375.772514018261	206.938660381185	451.409337366612	-1.12391	0.00010563868315376	0.0238881439213421	Dcn	10	97315471	97354005	+	5838	protein_coding	decorin [Source:MGI Symbol;Acc:MGI:94872]	-
ENSMUSG00000078945	102.957	87.9695055145006	52.239303288001	33.2262679169456	29.1893296692047	16.8552314994998	81.0553042402671	26.4236096952167	1.62073862973285	0.000107460348746931	0.0238881439213421	Naip2	13	100280571	100338600	-	4846	protein_coding	NLR family, apoptosis inhibitory protein 2 [Source:MGI Symbol;Acc:MGI:1298226]	-
ENSMUSG00000034936	313.426935822081	433.488286210009	220.354879323931	166.131339584728	151.784514279865	144.756694054528	322.423367118674	154.224182639707	1.06333346693894	0.000107508523587598	0.0238881439213421	Arl4d	11	101556367	101558658	+	1382	protein_coding	ADP-ribosylation factor-like 4D [Source:MGI Symbol;Acc:MGI:1933155]	-
ENSMUSG00000028645	2604.90584161433	6007.36334043602	1952.80013745691	1510.68764795713	1440.00693034743	1149.13019458355	3521.68977316909	1366.60825762937	1.36557726426621	0.000109162332887752	0.0239768163120926	Slc2a1	4	118965908	118995180	+	3506	protein_coding	solute carrier family 2 (facilitated glucose transporter), member 1 [Source:MGI Symbol;Acc:MGI:95755]	-
ENSMUSG00000090698	147.602219776678	412.290815001696	89.2817183467653	80.8505852645676	23.3514637353638	42.633820851676	216.391584375046	48.9452899505358	2.14685188203399	0.000120923260685063	0.0256746954270098	Apold1	6	134958681	134963799	+	3567	protein_coding	apolipoprotein L domain containing 1 [Source:MGI Symbol;Acc:MGI:2685921]	-
ENSMUSG00000033220	112.068352052663	116.586091645724	81.683274232147	49.8394018754184	36.973150914326	49.5742102926465	103.445905976844	45.462254360797	1.18738631337171	0.000125394654962075	0.0263314995787945	Rac2	15	78443367	78456983	-	3103	protein_coding	Rac family small GTPase 2 [Source:MGI Symbol;Acc:MGI:97846]	-
ENSMUSG00000030579	329.827182463934	466.344366582895	227.003517924222	177.20676222371	156.649402558065	148.72263087794	341.058355657017	160.859598553238	1.08378213032207	0.00012850603961653	0.0266915425112203	Tyrobp	7	30113185	30117010	+	667	protein_coding	TYRO protein tyrosine kinase binding protein [Source:MGI Symbol;Acc:MGI:1277211]	-
ENSMUSG00000026043	42.8228662315052	32.8560803728858	31.3435819728006	67.5600780977894	132.324961167061	84.2761574974991	35.6741761923972	94.7203989207833	-1.40899	0.000141500100277641	0.0284892610605195	Col3a1	1	45350698	45388866	+	9816	protein_coding	collagen, type III, alpha 1 [Source:MGI Symbol;Acc:MGI:88453]	-
ENSMUSG00000024222	2044.56408135102	4184.38081652107	1559.58065452541	1087.60650314802	1118.92430398618	1170.94284711231	2596.1751841325	1125.8245514155	1.20518822077517	0.000141633774700369	0.0284892610605195	Fkbp5	17	28618068	28736501	-	9468	protein_coding	FK506 binding protein 5 [Source:MGI Symbol;Acc:MGI:104670]	-
ENSMUSG00000031722	35.533867724015	96.448493997826	17.0964992578912	6.64525358338912	8.75679890076142	8.92335785267638	49.6929536599107	8.10847011227564	2.60832462761652	0.000143355917034843	0.0285352939439461	Hp	8	110301760	110305804	-	1606	protein_coding	haptoglobin [Source:MGI Symbol;Acc:MGI:96211]	-
ENSMUSG00000025492	341.671805038605	631.684642007739	214.656046237968	157.271001473543	165.406201458827	146.739662466234	396.004164428104	156.472288466201	1.33861514100296	0.000152332790380902	0.0297033397080475	Ifitm3	7	140589499	140590683	-	678	protein_coding	interferon induced transmembrane protein 3 [Source:MGI Symbol;Acc:MGI:1913391]	-
ENSMUSG00000025044	40.0894917911964	140.963183535284	7.59844411461833	4.43016905559275	9.72977655640157	5.94890523511759	62.8837064803663	6.70295028237064	3.2216133548075	0.000163358060672326	0.0312160918138748	Msr1	8	40034726	40095714	-	6344	protein_coding	macrophage scavenger receptor 1 [Source:MGI Symbol;Acc:MGI:98257]	-
ENSMUSG00000006522	822.745706532962	1320.60245627793	342.879790672152	349.983355391827	240.325480943119	307.360103814409	828.742651161013	299.222980049785	1.46968996676668	0.000169185052581938	0.0316956585273358	Itih3	14	30630529	30645717	-	3638	protein_coding	inter-alpha trypsin inhibitor, heavy chain 3 [Source:MGI Symbol;Acc:MGI:96620]	-
ENSMUSG00000031304	51.0229895524317	36.0357010541328	12.3474716862548	3.32262679169456	4.86488827820079	6.94038944097052	33.1353874309398	5.04263483695529	2.7089307307554	0.000181655137202592	0.0333278427092405	Il2rg	X	100307984	100311861	-	2387	protein_coding	interleukin 2 receptor, gamma chain [Source:MGI Symbol;Acc:MGI:96551]	-
ENSMUSG00000021789	23.6892451493433	6.35924136249402	17.0964992578912	1.10754226389819	0	0	15.7149952565762	0.369180754632729	5.42781480718856	0.000185739067318523	0.0333278427092405	Sftpa1	14	40853739	40858409	+	2860	protein_coding	surfactant associated protein A1 [Source:MGI Symbol;Acc:MGI:109518]	-
ENSMUSG00000050335	32.8004932837061	135.663815733206	23.7451378581823	6.64525358338912	16.5406201458827	5.94890523511759	64.0698156250314	9.71159298812979	2.7129590750906	0.000188361872028781	0.0333278427092405	Lgals3	14	47605208	47623617	+	1858	protein_coding	lectin, galactose binding, soluble 3 [Source:MGI Symbol;Acc:MGI:96778]	-
ENSMUSG00000028862	114.801726492971	383.674228870473	76.9342466605105	47.624317347622	60.3246146496897	39.6593682341172	191.803400674652	49.2027667438097	1.96079374774193	0.000191294347483559	0.0335361806060855	Map3k6	4	132968129	132980240	+	4604	protein_coding	mitogen-activated protein kinase kinase kinase 6 [Source:MGI Symbol;Acc:MGI:1855691]	-
ENSMUSG00000035493	203.180833396291	387.913723112135	105.428412090329	75.3128739450767	89.5139443188945	72.378347027264	232.174322866252	79.0683884304117	1.5523231405344	0.000203625618721783	0.0353734722559505	Tgfbi	13	56757336	56787375	+	3771	protein_coding	transforming growth factor, beta induced [Source:MGI Symbol;Acc:MGI:99959]	-
ENSMUSG00000020893	1552.55668209542	4129.26739137945	1371.51916268861	909.292198660411	908.761130367907	984.54381641196	2351.11441205449	934.199048480093	1.33131569434484	0.000215670273957683	0.0371283177032195	Per1	11	68986043	69000786	+	5631	protein_coding	period circadian clock 1 [Source:MGI Symbol;Acc:MGI:1098283]	-
ENSMUSG00000071713	65.6009865674122	166.40014898526	59.8377474026193	31.0111833891492	32.1082626361252	27.7615577638821	97.2796276517639	30.2936679297188	1.68004525555436	0.00024056636442682	0.041044488016358	Csf2rb	15	78209952	78238047	+	7277	protein_coding	colony stimulating factor 2 receptor, beta, low-affinity (granulocyte-macrophage) [Source:MGI Symbol;Acc:MGI:1339759]	-
ENSMUSG00000047686	143.046595709496	120.825585887386	90.2315238610926	60.9148245144003	57.4056816827693	38.6678840282643	118.034568485992	52.3294634084779	1.17581290542599	0.00024522356954349	0.0414688246938632	Rtl3	X	105880688	105884250	-	2948	protein_coding	retrotransposon Gag like 3 [Source:MGI Symbol;Acc:MGI:2685221]	-
ENSMUSG00000024679	61.0453625002308	92.2089997561633	35.1428040301098	17.720676222371	18.486575457163	21.8126525287645	62.7990554288346	19.3399680694328	1.69499874310259	0.000272242937808098	0.0448473301601288	Ms4a6d	19	11563968	11582213	-	1735	protein_coding	membrane-spanning 4-domains, subfamily A, member 6D [Source:MGI Symbol;Acc:MGI:1916024]	-
ENSMUSG00000030142	10.9334977612354	29.6764596916388	0.949805514327291	0	0	0	13.8532543224005	0	6.19901617803871	0.000315656471519009	0.0500598715815266	Clec4e	6	123258748	123266829	-	4965	protein_coding	C-type lectin domain family 4, member e [Source:MGI Symbol;Acc:MGI:1861232]	-
ENSMUSG00000027654	60.1342376867946	111.286723843645	56.9883308596374	34.3338101808438	24.3244413910039	12.8892946760881	76.1364307966925	23.8491820826453	1.67792761069421	0.000315989531819625	0.0500598715815266	Fam83d	2	158610013	158628557	+	3991	protein_coding	family with sequence similarity 83, member D [Source:MGI Symbol;Acc:MGI:1919128]	-
ENSMUSG00000030830	48.2896151121229	45.5745630978738	42.7412481447281	17.720676222371	17.5135978015228	12.8892946760881	45.5351421182416	16.0411895666606	1.50749070111455	0.000316983853752929	0.0500598715815266	Itgal	7	126895432	126934310	+	6569	protein_coding	integrin alpha L [Source:MGI Symbol;Acc:MGI:96606]	-
ENSMUSG00000087590	127.557473881079	252.249907378929	108.277828633311	45.4092328198257	74.9192794842921	68.4124102038522	162.69506996444	62.9136	1.36621858390033	0.000344008987388063	0.0530589162821132	Epb41l4aos	18	33927889	33929050	+	1162	lncRNA	erythrocyte membrane protein band 4.1 like 4a, opposite strand [Source:MGI Symbol;Acc:MGI:1916999]	-
ENSMUSG00000064262	57.4008632464857	44.5146895374581	37.9922205730916	14.3980494306764	11.6757318676819	19.8296841170586	46.6359244523452	15.3011551384723	1.60857008321356	0.000344851091129746	0.0530589162821132	Gimap8	6	48624168	48637809	+	3700	protein_coding	GTPase, IMAP family member 8 [Source:MGI Symbol;Acc:MGI:2685303]	-
ENSMUSG00000051439	107.512727985481	317.962068124701	48.4400812306918	39.8715215003347	44.7569721594472	32.7189787931467	157.971625780291	39.1158241509762	2.01208552312451	0.000347080670640229	0.0530589162821132	Cd14	18	36858120	36859851	-	1732	protein_coding	CD14 antigen [Source:MGI Symbol;Acc:MGI:88318]	-
ENSMUSG00000056370	14.5779970149805	8.47898848332536	30.3937764584733	2.21508452779637	0	0	17.8169206522597	0.738361509265458	4.68406099838218	0.000365737478601782	0.0554672815762021	Sftpb	6	72281594	72291354	+	2022	protein_coding	surfactant associated protein B [Source:MGI Symbol;Acc:MGI:109516]	-
ENSMUSG00000035021	64.689861753976	85.8497583936693	56.9883308596374	29.903641125251	28.2163520135646	28.753041969735	69.1759836690942	28.9576783695169	1.25448007518128	0.000369778962396656	0.0556386314365174	Baz1a	12	54939774	55061133	-	7159	protein_coding	bromodomain adjacent to zinc finger domain 1A [Source:MGI Symbol;Acc:MGI:1309478]	-
ENSMUSG00000021108	164.002466418531	266.028263664333	114.926467233602	83.065669792364	65.1895029278905	86.259125909205	181.652399105489	78.1714328764865	1.21539178136416	0.000397114002270863	0.0580512580725302	Prkch	12	73631570	73824959	+	7530	protein_coding	protein kinase C, eta [Source:MGI Symbol;Acc:MGI:97600]	-
ENSMUSG00000001247	138.490971642315	98.5682411186573	99.7295790043655	49.8394018754184	61.2975923053299	53.5401471160583	112.262930588446	54.8923804322689	1.03222749623634	0.00039739827221619	0.0580512580725302	Lsr	7	30657195	30672889	-	2172	protein_coding	lipolysis stimulated lipoprotein receptor [Source:MGI Symbol;Acc:MGI:1927471]	-
ENSMUSG00000021091	1364.86497052755	3809.18557613392	1313.58102631464	884.926268854651	933.085571758911	857.633838062785	2162.5438576587	891.881892892116	1.27756043043032	0.000397965084907711	0.0580512580725302	Serpina3n	12	104372988	104380588	+	2064	protein_coding	serine (or cysteine) peptidase inhibitor, clade A, member 3N [Source:MGI Symbol;Acc:MGI:105045]	-
ENSMUSG00000037411	38.2672421643238	302.063964718466	17.0964992578912	8.8603381111855	4.86488827820079	2.97445261755879	119.14256871356	5.56655966898169	4.4240032757061	0.000421002907856597	0.0608056424773712	Serpine1	5	137090358	137101122	-	3876	protein_coding	serine (or cysteine) peptidase inhibitor, clade E, member 1 [Source:MGI Symbol;Acc:MGI:97608]	-
ENSMUSG00000036362	196.802959702237	75.2510227895126	173.814409121894	365.488947086402	294.812229658968	337.104629989997	148.622797204548	332.468602245122	-1.1586	0.000423211599219759	0.0608056424773712	P2ry13	3	59115313	59118303	-	2528	protein_coding	purinergic receptor P2Y, G-protein coupled 13 [Source:MGI Symbol;Acc:MGI:1921441]	-
ENSMUSG00000036834	112.979476866099	72.0714021082656	81.683274232147	231.476333154721	145.946648346024	167.560830789145	88.9113844021705	181.661270763297	-1.02657	0.000427904007023732	0.0610210273896753	Plch1	3	63603655	63806893	-	8637	protein_coding	phospholipase C, eta 1 [Source:MGI Symbol;Acc:MGI:2683547]	-
ENSMUSG00000079419	31.8893684702698	76.3108963499282	15.1968882292367	6.64525358338912	7.78382124512126	8.92335785267638	41.1323843498116	7.78414422706225	2.39473923692883	0.000442765707153984	0.062218719405271	Ms4a6c	19	11446730	11459556	+	2050	protein_coding	membrane-spanning 4-domains, subfamily A, member 6C [Source:MGI Symbol;Acc:MGI:2385644]	-
ENSMUSG00000034112	45.5562406718141	182.298252391495	36.092609544437	23.2583875418619	19.4595531128031	17.8467157053528	87.9823675359155	20.1882187866726	2.12216374671052	0.000454463907040707	0.0633894218951889	Atp2c2	8	120426748	120484456	+	3222	protein_coding	ATPase, Ca++ transporting, type 2C, member 2 [Source:MGI Symbol;Acc:MGI:1916297]	-
ENSMUSG00000062647	1414.06571045311	1798.60543202539	734.199662574996	713.257217950432	492.32669375392	677.183712597552	1315.6236016845	627.589208100635	1.06787294192714	0.000489534685442443	0.0668179878865688	Rpl7a	2	26800776	26803330	+	1781	protein_coding	ribosomal protein L7A [Source:MGI Symbol;Acc:MGI:1353472]	-
ENSMUSG00000017734	1824.98300131287	3613.10896745702	1257.54250096933	1035.5520167448	999.248052342441	1019.24576361681	2231.87815657974	1018.01527756802	1.13229976528973	0.000502166280380964	0.0680559961120557	Dbndd2	2	164328026	164335239	+	4389	protein_coding	dysbindin (dystrobrevin binding protein 1) domain containing 2 [Source:MGI Symbol;Acc:MGI:106562]	-
ENSMUSG00000020473	185.869461941001	81.6102641520066	94.0307459184018	277.993108238445	479.677984230598	188.381999112057	120.50349067047	315.351030527033	-1.38629	0.000534857517732423	0.0714726734709712	Aebp1	11	5811947	5822088	+	4058	protein_coding	AE binding protein 1 [Source:MGI Symbol;Acc:MGI:1197012]	-
ENSMUSG00000006519	214.114331157526	343.399033574677	168.11557603593	68.6676203616876	134.270916478342	115.01216787894	241.876313589378	105.983568239656	1.18688699551161	0.00058317744450934	0.0751612917191418	Cyba	8	123151515	123159669	-	1039	protein_coding	cytochrome b-245, alpha polypeptide [Source:MGI Symbol;Acc:MGI:1316658]	-
ENSMUSG00000061762	48.2896151121229	37.0955746145485	64.5867749742558	95.2486346952441	128.433050544501	98.1569363794402	49.990654900309	107.279540539728	-1.09948	0.000586060624111786	0.0751612917191418	Tac1	6	7554879	7565834	+	3399	protein_coding	tachykinin 1 [Source:MGI Symbol;Acc:MGI:98474]	-
ENSMUSG00000071192	6.37787369405397	146.262551337362	11.3976661719275	5.53771131949093	6.8108435894811	1.98296841170586	54.679363734448	4.77717444022597	3.51504616417298	0.000613958871362674	0.0776962918733069	Wfikkn1	17	26096602	26099832	-	2536	protein_coding	WAP, FS, Ig, KU, and NTR-containing protein 1 [Source:MGI Symbol;Acc:MGI:2670967]	-
ENSMUSG00000020077	232.336827426252	665.600595941041	128.223744434184	105.216515070328	116.757318676819	108.071778437969	342.053722600492	110.015204061705	1.63534433237045	0.000628927014164782	0.0790668836425974	Srgn	10	62329612	62363230	-	2196	protein_coding	serglycin [Source:MGI Symbol;Acc:MGI:97756]	-
ENSMUSG00000029188	9.11124813436281	5.29936780207835	25.6447488868368	0	0.972977655640157	0	13.351788274426	0.324325885213386	5.1907479453538	0.000640696518505583	0.0795004530657349	Slc34a2	5	53195423	53229006	+	5013	protein_coding	solute carrier family 34 (sodium phosphate), member 2 [Source:MGI Symbol;Acc:MGI:1342284]	-
ENSMUSG00000071561	5.46674888061769	16.9579769666507	4.74902757163645	0	0	0	9.05791780630162	0	5.58408057896069	0.000669778260811406	0.082572856682872	Cstdc5	16	36179744	36188110	-	790	protein_coding	cystatin domain containing 5 [Source:MGI Symbol;Acc:MGI:3696883]	-
ENSMUSG00000027398	17.3113714552893	80.5503905915909	6.64863860029103	3.32262679169456	5.83786593384094	1.98296841170586	34.8368002157238	3.71448704574712	3.22121904753375	0.000679532061847639	0.0832383216015804	Il1b	2	129206490	129213059	-	1907	protein_coding	interleukin 1 beta [Source:MGI Symbol;Acc:MGI:96543]	-
ENSMUSG00000038155	1.82224962687256	1.05987356041567	1.89961102865458	26.5810143335565	31.135284980485	2.97445261755879	1.59391140531427	20.2302506438668	-3.65368	0.000700504410802156	0.0844628852609398	Gstp2	19	4090285	4096023	-	1113	protein_coding	glutathione S-transferase, pi 2 [Source:MGI Symbol;Acc:MGI:95864]	-
ENSMUSG00000086166	16.4002466418531	28.6165861312231	11.3976661719275	0	1.94595531128031	3.96593682341172	18.8048329816679	1.97063071156401	3.2203643708454	0.000702789196529878	0.0844628852609398	Gm14342	2	180471283	180531453	-	2119	lncRNA	predicted gene 14342 [Source:MGI Symbol;Acc:MGI:3650757]	-
ENSMUSG00000027792	83.8234828361379	30.7363332520544	81.683274232147	157.271001473543	151.784514279865	152.688567701351	65.4143634401131	153.914694484919	-1.22928	0.000714376156216141	0.085318837307089	Bche	3	73543141	73615748	-	6741	protein_coding	butyrylcholinesterase [Source:MGI Symbol;Acc:MGI:894278]	-
ENSMUSG00000074578	557.608385823004	1043.97545700944	377.072789187934	317.86462973878	285.082453102566	310.334556431967	659.552210673458	304.427213091104	1.11485485738468	0.000729822058691726	0.086087467404569	Zfas1	2	166904854	166907783	+	2930	lncRNA	zinc finger, NFX1-type containing 1, antisense RNA 1 [Source:MGI Symbol;Acc:MGI:1916199]	-
ENSMUSG00000042265	8.20012332092653	20.1375976478977	1.89961102865458	0	0	0	10.0791106658263	0	5.73920174314072	0.000736745294253559	0.0863709559993329	Trem1	17	48539796	48553952	+	2996	protein_coding	triggering receptor expressed on myeloid cells 1 [Source:MGI Symbol;Acc:MGI:1930005]	-
ENSMUSG00000030022	224.136704105325	511.918929680769	188.061491836804	161.701170529135	118.703273988099	92.2080311443226	308.039041874299	124.204158553852	1.31041823660018	0.000764374006367158	0.0879904993233134	Adamts9	6	92749680	92920473	-	15048	protein_coding	a disintegrin-like and metallopeptidase (reprolysin type) with thrombospondin type 1 motif, 9 [Source:MGI Symbol;Acc:MGI:1916320]	-
ENSMUSG00000096826	0	3.17962068124701	3.79922205730916	15.5055916945746	18.486575457163	19.8296841170586	2.32628091285206	17.9406170895987	-2.97076	0.000787817934817373	0.0896096006930071	Ccl27b	4	42655251	42655998	+	418	protein_coding	chemokine (C-C motif) ligand 27b [Source:MGI Symbol;Acc:MGI:1891389]	-
ENSMUSG00000032000	74.7122347017751	263.908516543502	27.5443599154914	32.1187256530474	24.3244413910039	24.7871051463233	122.055037053589	27.0767573967915	2.17175228215233	0.000796842066845896	0.0900997340553741	Birc3	9	7848700	7873187	-	5009	protein_coding	baculoviral IAP repeat-containing 3 [Source:MGI Symbol;Acc:MGI:1197007]	-
ENSMUSG00000048905	40.0894917911964	24.3770918895604	42.7412481447281	91.9260079035495	67.1354582391709	83.2846732916462	35.7359439418283	80.7820464781222	-1.16975	0.000817079008399213	0.0918444868911798	Bnip5	17	29115366	29134298	-	4648	protein_coding	BCL2 interacting protein 5 [Source:MGI Symbol;Acc:MGI:1925441]	-
ENSMUSG00000044583	123.912974627334	351.878022058003	113.026856204948	69.7751626255858	67.1354582391709	80.3102206740874	196.272617630095	72.4069471796147	1.43658500265241	0.000829442737684764	0.0926890133006909	Tlr7	X	166087925	166113554	-	4082	protein_coding	toll-like receptor 7 [Source:MGI Symbol;Acc:MGI:2176882]	-
ENSMUSG00000041736	194.980710075364	224.693194808122	94.0307459184018	66.4525358338912	64.2165252722504	92.2080311443226	171.234883600629	74.2923640834881	1.20315006368696	0.00084949656782555	0.0943780808987119	Tspo	15	83447793	83458404	+	1051	protein_coding	translocator protein [Source:MGI Symbol;Acc:MGI:88222]	-
ENSMUSG00000107451	132.113097948261	154.741539820688	73.1350246032014	46.5167750837238	62.2705699609701	50.5656944984995	119.99655412405	53.1176798477311	1.1727362420252	0.000873829136811973	0.0954842322372045	Gm44421	6	90455448	90456668	+	1221	lncRNA	predicted gene, 44421 [Source:MGI Symbol;Acc:MGI:5690813]	-
ENSMUSG00000013483	21.8669955224707	60.4127929436932	10.4478606576002	4.43016905559275	5.83786593384094	4.95742102926465	30.909216374588	5.07515200623278	2.5982756178052	0.000874443489534292	0.0954842322372045	Card14	11	119198594	119236201	+	4605	protein_coding	caspase recruitment domain family, member 14 [Source:MGI Symbol;Acc:MGI:2386258]	-
ENSMUSG00000090066	58.311988059922	33.9159539333014	63.6369694599285	96.3561769591423	109.946475087338	119.969588908205	51.954970484384	108.757413651562	-1.06165	0.00091418197562772	0.0981410301812927	1110002E22Rik	3	137770813	137787267	+	9998	protein_coding	RIKEN cDNA 1110002E22 gene [Source:MGI Symbol;Acc:MGI:1915066]	-
ENSMUSG00000025225	91.1124813436281	115.526218085308	73.1350246032014	45.4092328198257	48.6488827820079	41.6423366458231	93.2579080107125	45.2334840825522	1.04157371395257	0.00094446055964712	0.0995829072088138	Nfkb2	19	46292759	46300824	+	4584	protein_coding	nuclear factor of kappa light polypeptide gene enhancer in B cells 2, p49/p100 [Source:MGI Symbol;Acc:MGI:1099800]	RHD
ENSMUSG00000022246	174.935964179766	269.20788434558	115.876272747929	79.7430430006694	80.757145418133	99.1484205852931	186.673373757759	86.5495363346985	1.10671560739194	0.000970726342389289	0.0997290842834243	Rai14	15	10569055	10714710	-	8462	protein_coding	retinoic acid induced 14 [Source:MGI Symbol;Acc:MGI:1922896]	-
ENSMUSG00000038811	54.6674888061769	56.1732987020305	40.8416371160735	17.720676222371	25.2974190466441	15.8637472936469	50.5608082080936	19.6272808542207	1.36148128019972	0.00101612693952477	0.103835132018068	Gngt2	11	95728042	95736560	+	1877	protein_coding	guanine nucleotide binding protein (G protein), gamma transducing activity polypeptide 2 [Source:MGI Symbol;Acc:MGI:893584]	-
ENSMUSG00000045502	10.0223729477991	33.9159539333014	5.69883308596374	0	0	1.98296841170586	16.5457199890214	0.660989470568621	4.6099111168527	0.00103241073722247	0.104175909582642	Hcar2	5	124001633	124003562	-	1930	protein_coding	hydroxycarboxylic acid receptor 2 [Source:MGI Symbol;Acc:MGI:1933383]	-
ENSMUSG00000001506	133.935347575133	82.6701377124223	88.331912832438	168.346424112524	329.839425262013	166.569346583292	101.645799373331	221.585065319277	-1.12351	0.00110140886584944	0.109050891282471	Col1a1	11	94827050	94843868	+	6563	protein_coding	collagen, type I, alpha 1 [Source:MGI Symbol;Acc:MGI:88467]	-
ENSMUSG00000041479	5.46674888061769	18.0178505270664	10.4478606576002	34.3338101808438	39.8920838812464	37.6763998224114	11.3108200217614	37.3007646281672	-1.73779	0.00112279488953032	0.10995327635797	Syt15	14	33941552	33952377	+	5164	protein_coding	synaptotagmin XV [Source:MGI Symbol;Acc:MGI:2442166]	-
ENSMUSG00000051251	23.6892451493433	23.3172183291447	24.6949433725096	47.624317347622	52.5407934045685	65.4379575862934	23.9004689503325	55.2010227794947	-1.20871	0.00112547485277621	0.10995327635797	Nhlh1	1	171879859	171885140	-	2464	protein_coding	nescient helix loop helix 1 [Source:MGI Symbol;Acc:MGI:98481]	bHLH
ENSMUSG00000026628	29.155994029961	287.225734872647	37.0424150587643	24.3659298057601	24.3244413910039	19.8296841170586	117.808047987124	22.8400184379409	2.36502634065912	0.00112778492679691	0.10995327635797	Atf3	1	190902493	190950236	-	2154	protein_coding	activating transcription factor 3 [Source:MGI Symbol;Acc:MGI:109384]	TF_bZIP
ENSMUSG00000033770	11.8446225746717	16.9579769666507	4.74902757163645	0	0	0.991484205852931	11.1838757043196	0.33049473528431	4.92905671315683	0.00113992789736253	0.110022293931686	Clcnka	4	141111921	141126035	-	2942	protein_coding	chloride channel, voltage-sensitive Ka [Source:MGI Symbol;Acc:MGI:1329026]	-
ENSMUSG00000058818	39.1783669777601	48.7541837791208	23.7451378581823	11.0754226389819	6.8108435894811	14.872263087794	37.2258962050211	10.9195097720856	1.76868541868689	0.00117032851635196	0.112380942808893	Pirb	7	3714408	3723390	-	4471	protein_coding	paired Ig-like receptor B [Source:MGI Symbol;Acc:MGI:894311]	-
ENSMUSG00000002910	357.160926867022	404.871700078786	177.613631179203	170.561508640321	137.189849445262	157.645988730616	313.215419375004	155.132448938733	1.01364420613648	0.00117799304743445	0.112551345717124	Arrdc2	8	71287773	71292364	-	3232	protein_coding	arrestin domain containing 2 [Source:MGI Symbol;Acc:MGI:1918057]	-
ENSMUSG00000025491	61.9564873136671	129.304574370712	44.6408591733827	26.5810143335565	31.135284980485	6.94038944097052	78.6339736192539	21.552229585004	1.86674074600834	0.0012035176412549	0.113851577261088	Ifitm1	7	140547134	140549738	+	1094	protein_coding	interferon induced transmembrane protein 1 [Source:MGI Symbol;Acc:MGI:1915963]	-
ENSMUSG00000043164	10.0223729477991	2.11974712083134	8.54824962894562	44.3016905559275	24.3244413910039	22.8041367346174	6.89678989919202	30.4767562271829	-2.12284	0.00121923640718223	0.114400800669269	Tmem212	3	27920215	27950517	-	716	protein_coding	transmembrane protein 212 [Source:MGI Symbol;Acc:MGI:2685410]	-
ENSMUSG00000040345	31.8893684702698	52.9936780207835	23.7451378581823	11.0754226389819	7.78382124512126	12.8892946760881	36.2093947830785	10.5828461867304	1.77246522396501	0.00124629877187162	0.115609336076188	Arhgap9	10	127157833	127165812	+	3787	protein_coding	Rho GTPase activating protein 9 [Source:MGI Symbol;Acc:MGI:2143764]	-
ENSMUSG00000024164	38.2672421643238	140.963183535284	20.8957213152004	15.5055916945746	17.5135978015228	11.8978104702352	66.7087156716028	14.9723333221109	2.15225445362634	0.00127673625886585	0.116428136686805	C3	17	57510970	57535136	-	5143	protein_coding	complement component 3 [Source:MGI Symbol;Acc:MGI:88227]	-
ENSMUSG00000027995	55.5786136196132	158.981034062351	39.8918316017462	29.903641125251	27.2433743579244	18.8381999112057	84.8171597612366	25.3284051314604	1.7420673315035	0.00127949702779994	0.116428136686805	Tlr2	3	83743579	83749074	-	3014	protein_coding	toll-like receptor 2 [Source:MGI Symbol;Acc:MGI:1346060]	-
ENSMUSG00000040564	35.533867724015	25.4369654499761	14.2470827149094	4.43016905559275	5.83786593384094	6.94038944097052	25.0726386296335	5.7361414768014	2.12348061305095	0.00141237783589456	0.126709521437132	Apoc1	7	19423406	19426585	-	744	protein_coding	apolipoprotein C-I [Source:MGI Symbol;Acc:MGI:88053]	-
ENSMUSG00000038550	137.579846828878	431.368539089178	93.0809404040745	77.5279584728731	54.4867487158488	88.2420943209109	220.676442107377	73.4189338365443	1.58661898422137	0.00150394571179722	0.131829810122629	Ciart	3	95785815	95789563	-	2261	protein_coding	circadian associated repressor of transcription [Source:MGI Symbol;Acc:MGI:2684975]	-
ENSMUSG00000034923	1.82224962687256	1.05987356041567	2.84941654298187	13.2905071667782	11.6757318676819	17.8467157053528	1.91051324342337	14.270984913271	-2.88771	0.00155051467089796	0.13529125500543	Ly6g6f	17	35299456	35304586	-	1141	protein_coding	lymphocyte antigen 6 complex, locus G6F [Source:MGI Symbol;Acc:MGI:3616082]	-
ENSMUSG00000026068	16.4002466418531	63.5924136249402	6.64863860029103	0	5.83786593384094	2.97445261755879	28.8804329556948	2.93743951713325	3.27053540528303	0.00157945599076769	0.13604854292044	Il18rap	1	40554522	40590865	+	6752	protein_coding	interleukin 18 receptor accessory protein [Source:MGI Symbol;Acc:MGI:1338888]	-
ENSMUSG00000029082	24.6003699627796	46.6344366582895	13.2972772005821	6.64525358338912	1.94595531128031	7.93187364682345	28.1773612738837	5.50769418049763	2.35758368293523	0.00158055243750785	0.13604854292044	Bst1	5	43976227	44001328	+	3317	protein_coding	bone marrow stromal cell antigen 1 [Source:MGI Symbol;Acc:MGI:105370]	-
ENSMUSG00000069792	20.0447458955982	16.9579769666507	7.59844411461833	1.10754226389819	2.91893296692047	0.991484205852931	14.8670556589557	1.6726531455572	3.13665808214447	0.00160252463841704	0.136708229087103	Wfdc17	11	83594817	83597094	+	533	protein_coding	WAP four-disulfide core domain 17 [Source:MGI Symbol;Acc:MGI:3649773]	-
ENSMUSG00000065947	348.049678732659	147.322424897778	259.29690541135	716.579844742127	628.543565543542	316.283461667085	251.556336347263	553.802290650918	-1.13698	0.00163487629877935	0.138233854837941	mt-Nd4l	MT	9877	10173	+	297	protein_coding	mitochondrially encoded NADH dehydrogenase 4L [Source:MGI Symbol;Acc:MGI:102497]	-
ENSMUSG00000043008	66.5121113808485	161.100781183182	58.887941888292	39.8715215003347	26.2703967022842	39.6593682341172	95.5002781507741	35.2670954789121	1.43575300755678	0.00166818786290594	0.140429083137752	Klhl6	16	19765246	19801787	-	2609	protein_coding	kelch-like 6 [Source:MGI Symbol;Acc:MGI:2686922]	-
ENSMUSG00000032231	325.271558396752	418.65005636419	195.659935951422	159.486086001339	191.676598161111	95.1824837618814	313.193850237455	148.781722641444	1.07330664175222	0.00169251304106194	0.141851893428301	Anxa2	9	69360902	69399077	+	3731	protein_coding	annexin A2 [Source:MGI Symbol;Acc:MGI:88246]	-
ENSMUSG00000046491	8.20012332092653	7.41911492290969	4.74902757163645	19.9357607501674	26.2703967022842	27.7615577638821	6.78942193849089	24.6559050721112	-1.86314	0.00173550307871303	0.143305378312375	C1qtnf2	11	43365103	43382352	+	1308	protein_coding	C1q and tumor necrosis factor related protein 2 [Source:MGI Symbol;Acc:MGI:1916433]	-
ENSMUSG00000024691	71.9788602614662	68.8917814270186	47.4902757163645	22.1508452779637	33.0812402917653	27.7615577638821	62.7869724682831	27.6645477778704	1.17797102979333	0.00177944190688049	0.144892627226637	Fam111a	19	12523104	12567132	+	4125	protein_coding	family with sequence similarity 111, member A [Source:MGI Symbol;Acc:MGI:1915508]	-
ENSMUSG00000031502	1097.90540019072	2222.55485619166	815.882936807143	629.08400589417	762.814482021883	653.388091657082	1378.78106439651	681.762193191045	1.01560471043786	0.00181830416398079	0.144892627226637	Col4a1	8	11248423	11362826	-	7464	protein_coding	collagen, type IV, alpha 1 [Source:MGI Symbol;Acc:MGI:88454]	-
ENSMUSG00000000202	152.157843843859	82.6701377124223	213.70624072364	258.057347488278	323.028581672532	323.223851108055	149.511407426641	301.436593422955	-1.00992	0.00181859955441577	0.144892627226637	Btbd17	11	114682043	114686771	-	3187	protein_coding	BTB (POZ) domain containing 17 [Source:MGI Symbol;Acc:MGI:1919264]	-
ENSMUSG00000098758	0	0	0.949805514327291	8.8603381111855	3.89191062256063	17.8467157053528	0.316601838109097	10.199654813033	-4.8731	0.00181978285281244	0.144892627226637	7630403G23Rik	9	33953665	33970315	+	1084	lncRNA	RIKEN cDNA 7630403G23 gene [Source:MGI Symbol;Acc:MGI:1924369]	-
ENSMUSG00000025701	77.4456091420839	76.3108963499282	26.5945544011641	16.6131339584728	26.2703967022842	16.8552314994998	60.1170199643921	19.9129207200856	1.59028031030392	0.00184659242398904	0.146417156141106	Alox5	6	116387038	116438139	-	4106	protein_coding	arachidonate 5-lipoxygenase [Source:MGI Symbol;Acc:MGI:87999]	-
ENSMUSG00000079597	7.28899850749025	14.8382298458194	1.89961102865458	0	0	0	8.00894646065474	0	5.40774232845246	0.00186709284349417	0.147430897298885	Cstdc4	16	36004582	36008481	+	1862	protein_coding	cystatin domain containing 4 [Source:MGI Symbol;Acc:MGI:3645124]	-
ENSMUSG00000025150	65.6009865674122	21.1974712083134	59.8377474026193	11.0754226389819	19.4595531128031	14.872263087794	48.8787350594483	15.1357462798597	1.69032276462071	0.00194377017244075	0.152853926852553	Cbr2	11	120620315	120622940	-	1327	protein_coding	carbonyl reductase 2 [Source:MGI Symbol;Acc:MGI:107200]	-
ENSMUSG00000073490	20.0447458955982	47.6943102187052	10.4478606576002	3.32262679169456	7.78382124512126	0.991484205852931	26.0623055906345	4.03264408088958	2.68101466987895	0.00199082165104465	0.155820076394173	Ifi207	1	173550993	173569313	-	3422	protein_coding	interferon activated gene 207 [Source:MGI Symbol;Acc:MGI:2138302]	-
ENSMUSG00000075225	15.4891218284168	14.8382298458194	14.2470827149094	37.6564369725384	42.8110168481669	33.7104629989997	14.8581447963818	38.0593056065683	-1.35699	0.00199779782911572	0.155820076394173	Ccdc162	10	41414842	41592630	-	10197	protein_coding	coiled-coil domain containing 162 [Source:MGI Symbol;Acc:MGI:1923223]	-
ENSMUSG00000000031	4.55562406718141	98.5682411186573	3.79922205730916	2.21508452779637	3.89191062256063	2.97445261755879	35.6410290810493	3.02714925597193	3.54847491784913	0.00201376165020164	0.156426712901232	H19	7	142129262	142131886	-	2625	lncRNA	H19, imprinted maternally expressed transcript [Source:MGI Symbol;Acc:MGI:95891]	-
ENSMUSG00000005800	17.3113714552893	13.7783562854037	18.9961102865458	2.21508452779637	4.86488827820079	0	16.695279342413	2.35999093533239	2.81699573169176	0.00216063375397774	0.163191898833046	Mmp8	9	7558457	7568486	+	2425	protein_coding	matrix metallopeptidase 8 [Source:MGI Symbol;Acc:MGI:1202395]	-
ENSMUSG00000059108	10.9334977612354	22.2573447687291	8.54824962894562	0	0.972977655640157	2.97445261755879	13.9130307196367	1.31581009106632	3.36670293397944	0.00235276780339625	0.172323206447288	Ifitm6	7	140595612	140597837	-	905	protein_coding	interferon induced transmembrane protein 6 [Source:MGI Symbol;Acc:MGI:2686976]	-
ENSMUSG00000036256	889.257817913811	2625.30680914961	649.666971799867	376.564369725384	419.353369580908	346.027987842673	1388.0771996211	380.648575716321	1.86639601005376	0.00238707004127033	0.173439244937775	Igfbp7	5	77497087	77555888	-	1209	protein_coding	insulin-like growth factor binding protein 7 [Source:MGI Symbol;Acc:MGI:1352480]	-
ENSMUSG00000025511	277.893068098066	557.493492778642	198.509352494404	162.808712793033	152.757491935505	176.484188641822	344.631971123704	164.01679779012	1.07002952289282	0.00242157119948915	0.174975554600746	Tspan4	7	141055153	141073340	+	2601	protein_coding	tetraspanin 4 [Source:MGI Symbol;Acc:MGI:1928097]	-
ENSMUSG00000028042	455.562406718141	881.814802265838	323.883680385606	292.391157669121	267.568855301043	266.709251374438	553.753629789861	275.556421448201	1.00626306406514	0.00242652791716979	0.174975554600746	Zbtb7b	3	89284951	89302083	-	5591	protein_coding	zinc finger and BTB domain containing 7B [Source:MGI Symbol;Acc:MGI:102755]	ZBTB
ENSMUSG00000070369	31.8893684702698	29.6764596916388	8.54824962894562	5.53771131949093	5.83786593384094	1.98296841170586	23.3713592636181	4.45284855501258	2.39538012171544	0.00246051223793638	0.175602832426182	Itgad	7	127753548	127822988	+	4510	protein_coding	integrin, alpha D [Source:MGI Symbol;Acc:MGI:3578624]	-
ENSMUSG00000066682	10.9334977612354	15.8981034062351	7.59844411461833	1.10754226389819	0.972977655640157	0.991484205852931	11.4766817606963	1.02400137513043	3.48607910573782	0.00246279549375774	0.175602832426182	Pilrb2	5	137864089	137870077	-	1957	protein_coding	paired immunoglobin-like type 2 receptor beta 2 [Source:MGI Symbol;Acc:MGI:2450535]	-
ENSMUSG00000117980	47.3784902986866	36.0357010541328	8.54824962894562	9.96788037508368	3.89191062256063	4.95742102926465	30.6541469939217	6.27240400896966	2.30095913854357	0.00257824314628926	0.18247277141645	Gm30571	17	32131637	32132785	+	1149	TEC	predicted gene, 30571 [Source:MGI Symbol;Acc:MGI:5589730]	-
ENSMUSG00000058099	162.180216791658	207.735217841471	94.0307459184018	86.3882965840586	56.4327040271291	82.2931890857933	154.64872685051	75.038063232327	1.04352711703785	0.00275108613174072	0.191165472332485	Nfam1	15	82877174	82917507	-	7970	protein_coding	Nfat activating molecule with ITAM motif 1 [Source:MGI Symbol;Acc:MGI:1921289]	-
ENSMUSG00000045903	59.2231128733583	71.0115285478499	72.1852190888741	382.102081044874	216.974017207755	43.625305057529	67.4732868366941	214.233801103386	-1.6662	0.00285689133223043	0.195721598757995	Npas4	19	5034383	5040344	-	4136	protein_coding	neuronal PAS domain protein 4 [Source:MGI Symbol;Acc:MGI:2664186]	bHLH
ENSMUSG00000108736	8.20012332092653	43.4548159770425	16.1466937435639	5.53771131949093	3.89191062256063	1.98296841170586	22.6005443471776	3.80419678458581	2.5744036752234	0.00286524156945428	0.195721598757995	Gm45151	7	116142891	116144990	+	712	lncRNA	predicted gene 45151 [Source:MGI Symbol;Acc:MGI:5753727]	-
ENSMUSG00000030048	16.4002466418531	4.23949424166268	34.1929985157825	55.3771131949093	54.4867487158488	74.3613154389698	18.2775797997661	61.4083924499093	-1.74084	0.00289779745662324	0.196361743257495	Gkn3	6	87360238	87365917	-	856	protein_coding	gastrokine 3 [Source:MGI Symbol;Acc:MGI:1916138]	-
ENSMUSG00000043505	16.4002466418531	126.124953689465	12.3474716862548	4.43016905559275	5.83786593384094	14.872263087794	51.6242240058575	8.38009935907588	2.61502318435374	0.00290817815679734	0.196368821195196	Gimap5	6	48723131	48731144	+	4149	protein_coding	GTPase, IMAP family member 5 [Source:MGI Symbol;Acc:MGI:2442232]	-
ENSMUSG00000062329	9.11124813436281	2.11974712083134	1.89961102865458	23.2583875418619	21.4055084240835	18.8381999112057	4.37686876128291	21.1673652923837	-2.25197	0.0030412331798599	0.20403496542006	Cytl1	5	37892863	37897164	+	1056	protein_coding	cytokine-like 1 [Source:MGI Symbol;Acc:MGI:2684993]	-
ENSMUSG00000024521	61.0453625002308	102.80773536032	27.5443599154914	28.7960988613529	20.4325307684433	13.880778881941	63.7991525920141	21.0364695039124	1.60229774826855	0.00305374431472798	0.20403496542006	Pmaip1	18	66591604	66598636	+	2732	protein_coding	phorbol-12-myristate-13-acetate-induced protein 1 [Source:MGI Symbol;Acc:MGI:1930146]	-
ENSMUSG00000031803	71.9788602614662	62.5325400645245	49.3898867450191	35.441352444742	22.3784860797236	27.7615577638821	61.3004	28.5271320961159	1.10880355222523	0.00307459736568876	0.204712477564274	B3gnt3	8	72143400	72154433	-	3055	protein_coding	UDP-GlcNAc:betaGal beta-1,3-N-acetylglucosaminyltransferase 3 [Source:MGI Symbol;Acc:MGI:2152535]	-
ENSMUSG00000036814	225.047828918761	95.3886204374103	94.9805514327291	232.583875418619	400.866794123745	259.768861933468	138.472	297.739843825277	-1.10299	0.0031325195655734	0.207844848536605	Slc6a20a	9	123463835	123507950	-	4084	protein_coding	solute carrier family 6 (neurotransmitter transporter), member 20A [Source:MGI Symbol;Acc:MGI:2143217]	-
ENSMUSG00000074170	98.4014798511184	112.346597404061	60.7875529169466	48.7318596115202	47.6759051263677	36.6849156165584	90.511876724042	44.3642267848155	1.02835782660654	0.00324535908487818	0.21384678190668	Plekhf1	7	37916396	37927440	-	5263	protein_coding	pleckstrin homology domain containing, family F (with FYVE domain) member 1 [Source:MGI Symbol;Acc:MGI:1919537]	-
ENSMUSG00000028214	41.0006166046327	261.78876942267	28.4941654298187	32.1187256530474	28.2163520135646	18.8381999112057	110.427850485707	26.3910925259392	2.06391596053254	0.00343186562025059	0.222128852438517	Gem	4	11704457	11714752	+	2104	protein_coding	GTP binding protein (gene overexpressed in skeletal muscle) [Source:MGI Symbol;Acc:MGI:99844]	-
ENSMUSG00000029321	7.28899850749025	38.1554481749641	0	0	0	0.991484205852931	15.1481488941515	0.33049473528431	5.36602442313542	0.00344079440691825	0.222128852438517	Slc10a6	5	103753577	103777269	-	2124	protein_coding	solute carrier family 10 (sodium/bile acid cotransporter family), member 6 [Source:MGI Symbol;Acc:MGI:1923000]	-
ENSMUSG00000096596	66.5121113808485	149.442172018609	8.54824962894562	14.3980494306764	5.83786593384094	23.7956209404703	74.8341776761345	14.6771787683292	2.34904559922005	0.00346504079688587	0.222940958207718	Gm10591	4	42612121	42613253	+	869	protein_coding	predicted gene 10591 [Source:MGI Symbol;Acc:MGI:3711256]	-
ENSMUSG00000036353	399.072668285091	186.537746633158	674.361915172376	890.463980174142	830.922917916694	909.191016767138	419.990776696875	876.859304952658	-1.06127	0.00350247669241308	0.224593379581616	P2ry12	3	59123693	59170292	-	2546	protein_coding	purinergic receptor P2Y, G-protein coupled 12 [Source:MGI Symbol;Acc:MGI:1918089]	-
ENSMUSG00000044338	0.911124813436281	1.05987356041567	2.84941654298187	7.75279584728731	16.5406201458827	12.8892946760881	1.60680497227794	12.3942368897527	-2.94591	0.00361240206315269	0.230097970082616	Aplnr	2	84966569	84970267	+	3699	protein_coding	apelin receptor [Source:MGI Symbol;Acc:MGI:1346086]	-
ENSMUSG00000103967	7.28899850749025	1.05987356041567	9.49805514327291	28.7960988613529	20.4325307684433	24.7871051463233	5.94897573705961	24.6719115920398	-2.03193	0.00362497041994431	0.230131427756531	Gm38214	9	88562992	88563979	-	988	TEC	predicted gene, 38214 [Source:MGI Symbol;Acc:MGI:5611442]	-
ENSMUSG00000026049	49.2007399255592	197.136482237315	54.1389143166556	40.9790637642329	31.135284980485	28.753041969735	100.158712159843	33.6224635714843	1.57348996737685	0.00367944819499299	0.232816475358017	Tex30	1	44125773	44141601	-	1926	protein_coding	testis expressed 30 [Source:MGI Symbol;Acc:MGI:1922873]	-
ENSMUSG00000034579	58.311988059922	94.3287468769946	46.5404702020372	33.2262679169456	31.135284980485	23.7956209404703	66.393735046318	29.3857246126337	1.17430375315476	0.00382971853589649	0.24070910353244	Pla2g3	11	3438284	3449350	+	4696	protein_coding	phospholipase A2, group III [Source:MGI Symbol;Acc:MGI:2444945]	-
ENSMUSG00000018819	63.7787369405397	103.867608920736	49.3898867450191	29.903641125251	40.8650615368866	22.8041367346174	72.3454108687648	31.190946465585	1.20963038534098	0.0040308907617724	0.246879139636887	Lsp1	7	142014546	142048604	+	5174	protein_coding	lymphocyte specific 1 [Source:MGI Symbol;Acc:MGI:96832]	-
ENSMUSG00000060591	135.757597202006	291.465229114309	59.8377474026193	55.3771131949093	79.7841677624929	43.625305057529	162.353524572978	59.5955286716437	1.44366409739733	0.00408100495788892	0.248819278387432	Ifitm2	7	140534750	140535900	-	655	protein_coding	interferon induced transmembrane protein 2 [Source:MGI Symbol;Acc:MGI:1933382]	-
ENSMUSG00000109401	140.313221269187	269.20788434558	75.9844411461833	63.1299090421967	70.0543912060913	76.3442838506757	161.83518225365	69.8428613663212	1.20989989593324	0.00421837666281913	0.252029386660062	Cpeb1os1	7	81105643	81107754	+	2112	TEC	cytoplasmic polyadenylation element binding protein 1, opposite strand 1 [Source:MGI Symbol;Acc:MGI:1922988]	-
ENSMUSG00000033685	900.191315675046	2289.32689049785	463.505090991718	264.702601071667	359.028754931218	352.968377283643	1217.6744323882	325.566577762176	1.90285902042796	0.00421892681399194	0.252029386660062	Ucp2	7	100142544	100151227	+	6989	protein_coding	uncoupling protein 2 (mitochondrial, proton carrier) [Source:MGI Symbol;Acc:MGI:109354]	-
ENSMUSG00000027907	96.5792302242458	146.262551337362	70.2856080602195	67.5600780977894	41.8380391925268	28.753041969735	104.375796540609	46.0503864200171	1.18313306154179	0.00423368219780626	0.252029386660062	S100a11	3	93427795	93433594	+	511	protein_coding	S100 calcium binding protein A11 [Source:MGI Symbol;Acc:MGI:1338798]	-
ENSMUSG00000053113	81.090108395829	675.139457984782	42.7412481447281	42.0866060281311	18.486575457163	8.92335785267638	266.32360484178	23.1655131126568	3.52461908645947	0.00430123659924384	0.255255683773138	Socs3	11	117856905	117860873	-	2891	protein_coding	suppressor of cytokine signaling 3 [Source:MGI Symbol;Acc:MGI:1201791]	-
ENSMUSG00000034641	9.11124813436281	20.1375976478977	6.64863860029103	1.10754226389819	0.972977655640157	1.98296841170586	11.9658281275172	1.35449611041474	3.13233215069334	0.00433841911897749	0.25587299674241	Cd300ld	11	114873100	114880748	-	2645	protein_coding	CD300 molecule like family member d [Source:MGI Symbol;Acc:MGI:2442358]	-
ENSMUSG00000112148	6.37787369405397	28.6165861312231	3.79922205730916	0	1.94595531128031	0	12.9312272941954	0.648651770426771	4.26516643543724	0.00437841021236902	0.256647364258158	Lilrb4a	10	51367052	51372707	+	5227	protein_coding	leukocyte immunoglobulin-like receptor, subfamily B, member 4A [Source:MGI Symbol;Acc:MGI:102701]	-
ENSMUSG00000037405	198.625209329109	560.673113459889	56.0385253453101	42.0866060281311	48.6488827820079	56.5145997336171	271.778949378103	49.0833628479187	2.46840832608911	0.00439416960934646	0.256783446681962	Icam1	9	20927281	20940113	+	4360	protein_coding	intercellular adhesion molecule 1 [Source:MGI Symbol;Acc:MGI:96392]	-
ENSMUSG00000022372	134.84647238857	264.968390103918	112.07705069062	91.9260079035495	61.2975923053299	93.1995153501755	170.630637727702	82.141038519685	1.0537279940531	0.00447286368776169	0.259401483279046	Sla	15	66652668	66703678	-	9186	protein_coding	src-like adaptor [Source:MGI Symbol;Acc:MGI:104295]	-
ENSMUSG00000026697	183.136087500693	34.9758274937171	144.370438177748	262.48751654387	383.353196322222	255.802925110056	120.827451057386	300.547879325383	-1.31237	0.00451014724923847	0.260375842252864	Myoc	1	162466724	162477262	+	2074	protein_coding	myocilin [Source:MGI Symbol;Acc:MGI:1202864]	-
ENSMUSG00000005413	121.179600187025	250.130160258098	106.378217604657	64.2374513060948	72.0003465173716	93.1995153501755	159.229326016593	76.479104391214	1.05465754894767	0.00463411405227	0.266026573883815	Hmox1	8	75820249	75827217	+	1751	protein_coding	heme oxygenase 1 [Source:MGI Symbol;Acc:MGI:96163]	-
ENSMUSG00000015340	60.1342376867946	118.705838766555	34.1929985157825	28.7960988613529	32.1082626361252	14.872263087794	71.0110249897107	25.2588748617573	1.48933356034868	0.0046492165934451	0.266026573883815	Cybb	X	9301491	9354010	-	5808	protein_coding	cytochrome b-245, beta polypeptide [Source:MGI Symbol;Acc:MGI:88574]	-
ENSMUSG00000003484	18.2224962687256	33.9159539333014	0.949805514327291	1.10754226389819	1.94595531128031	1.98296841170586	17.6960852387848	1.67882199562812	3.38527723092441	0.0046497920182738	0.266026573883815	Cyp4f18	8	72742326	72763470	-	1855	protein_coding	cytochrome P450, family 4, subfamily f, polypeptide 18 [Source:MGI Symbol;Acc:MGI:1919304]	-
ENSMUSG00000108604	7.28899850749025	12.718482724988	0.949805514327291	0	0	0	6.98576224893519	0	5.21124569496171	0.00469048237560722	1	Gm44850	7	127814788	127819960	-	1329	lncRNA	predicted gene 44850 [Source:MGI Symbol;Acc:MGI:5753426]	-
ENSMUSG00000108601	42.8228662315052	260.728895862255	30.3937764584733	29.903641125251	33.0812402917653	24.7871051463233	111.315179517411	29.2573288544466	1.92547943633547	0.00475115370863274	0.270207726840069	Gm44645	7	73071998	73073650	+	1653	TEC	predicted gene 44645 [Source:MGI Symbol;Acc:MGI:5753221]	-
ENSMUSG00000105987	108.423852798917	249.070286697682	69.3358025458922	53.162028667113	68.108435894811	56.5145997336171	142.276647347497	59.2616880985137	1.26048866000932	0.00477033249160595	0.270493423092279	AI506816	5	23903294	23917684	-	5726	lncRNA	expressed sequence AI506816 [Source:MGI Symbol;Acc:MGI:2140929]	-
ENSMUSG00000020227	33.7116180971424	75.2510227895126	21.8455268295277	8.8603381111855	19.4595531128031	11.8978104702352	43.6027225720609	13.4059005647413	1.69145697414745	0.0048356116350762	0.271917130552885	Irak3	10	119977553	120038035	-	3676	protein_coding	interleukin-1 receptor-associated kinase 3 [Source:MGI Symbol;Acc:MGI:1921164]	-
ENSMUSG00000029375	8.20012332092653	4.23949424166268	4.74902757163645	0	0	0	5.72954837807522	0	4.93218692186745	0.00486707272460462	1	Cxcl15	5	90942393	90950926	+	2127	protein_coding	chemokine (C-X-C motif) ligand 15 [Source:MGI Symbol;Acc:MGI:1339941]	-
ENSMUSG00000080316	383.583546456674	628.505021326492	199.459158008731	125.152275820495	262.703967022842	167.560830789145	403.849241930633	185.139024544161	1.12354995901756	0.00509965446087365	0.280833709201252	Spaca6	17	18047420	18063271	+	7067	protein_coding	sperm acrosome associated 6 [Source:MGI Symbol;Acc:MGI:1922452]	-
ENSMUSG00000022651	10.9334977612354	40.2751952957955	17.0964992578912	6.64525358338912	5.83786593384094	2.97445261755879	22.7683974383074	5.15252404492962	2.14294406785114	0.00514287731445309	0.282276874614823	Retnlg	16	48692984	48694859	+	593	protein_coding	resistin like gamma [Source:MGI Symbol;Acc:MGI:2667763]	-
ENSMUSG00000034438	0	0	0.949805514327291	9.96788037508368	2.91893296692047	10.9063262643822	0.316601838109097	7.93104653546213	-4.50727	0.00517017667670669	0.282276874614823	Gbp8	5	105162016	105287406	-	3443	protein_coding	guanylate-binding protein 8 [Source:MGI Symbol;Acc:MGI:1923324]	-
ENSMUSG00000039004	122.090725000462	33.9159539333014	73.1350246032014	141.765409778968	268.541832956683	134.841851995999	76.3805678456548	181.71636491055	-1.24748	0.00529059772308598	0.286964217855488	Bmp6	13	38529083	38684278	+	3900	protein_coding	bone morphogenetic protein 6 [Source:MGI Symbol;Acc:MGI:88182]	-
ENSMUSG00000066684	1.82224962687256	15.8981034062351	2.84941654298187	0	0	0	6.8565898586965	0	5.18053601230647	0.00538406698978558	1	Pilrb1	5	137850409	137856368	-	1957	protein_coding	paired immunoglobin-like type 2 receptor beta 1 [Source:MGI Symbol;Acc:MGI:2450532]	-
ENSMUSG00000051435	226.870078545634	366.716251903822	144.370438177748	77.5279584728731	154.703447246785	124.927009937469	245.985589542401	119.052805219042	1.04406783654601	0.00541354495175904	0.289768712837993	Fhad1	4	141617749	141742393	-	6141	protein_coding	forkhead-associated (FHA) phosphopeptide binding domain 1 [Source:MGI Symbol;Acc:MGI:1920323]	-
ENSMUSG00000066363	2.73337444030884	19.0777240874821	0.949805514327291	0	0	0	7.5869680140394	0	5.3272740566047	0.00550793768904786	0.291885714805027	Serpina3f	12	104180803	104187388	+	2290	protein_coding	serine (or cysteine) peptidase inhibitor, clade A, member 3F [Source:MGI Symbol;Acc:MGI:2182838]	-
ENSMUSG00000024677	54.6674888061769	125.065080129049	25.6447488868368	26.5810143335565	20.4325307684433	22.8041367346174	68.4591059406876	23.2725606122057	1.55492748645194	0.005514194518008	0.291885714805027	Ms4a6b	19	11493876	11508620	+	4485	protein_coding	membrane-spanning 4-domains, subfamily A, member 6B [Source:MGI Symbol;Acc:MGI:1917024]	-
ENSMUSG00000081984	10.0223729477991	5.29936780207835	10.4478606576002	21.0433030140656	27.2433743579244	28.753041969735	8.58986713582588	25.6799064472417	-1.57218	0.00561825227240192	0.294134747050214	Dnajb3	1	88132454	88133504	-	1051	protein_coding	DnaJ heat shock protein family (Hsp40) member B3 [Source:MGI Symbol;Acc:MGI:1306822]	-
ENSMUSG00000048572	266.048445523394	811.863147278403	123.474716862548	87.4958388479568	95.3518102527354	100.139904791146	400.462103221448	94.3291846306127	2.08540795062131	0.00573747246802651	0.299555632217264	Tmem252	19	24651372	24659597	+	5034	protein_coding	transmembrane protein 252 [Source:MGI Symbol;Acc:MGI:3583948]	-
ENSMUSG00000004105	25.5114947762159	10.5987356041567	33.2431930014552	45.4092328198257	76.8652347955724	51.5571787043524	23.1178077939426	57.9438821065835	-1.32001	0.00577298391094981	0.300588418404196	Angptl2	2	33106081	33137729	+	6286	protein_coding	angiopoietin-like 2 [Source:MGI Symbol;Acc:MGI:1347002]	-
ENSMUSG00000000120	17.3113714552893	13.7783562854037	26.5945544011641	40.9790637642329	36.0001732586858	62.4635049687346	19.2280940472857	46.4809139972178	-1.27015	0.00580915344973574	0.300830869896124	Ngfr	11	95459644	95478561	-	3446	protein_coding	nerve growth factor receptor (TNFR superfamily, member 16) [Source:MGI Symbol;Acc:MGI:97323]	-
ENSMUSG00000055972	12.7557473881079	8.47898848332536	17.0964992578912	23.2583875418619	31.135284980485	55.5231155277641	12.7770783764415	36.638929350037	-1.51687	0.00582486900735601	0.300830869896124	2810407A14Rik	16	87580963	87636181	+	3771	lncRNA	RIKEN cDNA 2810407A14 gene [Source:MGI Symbol;Acc:MGI:1917461]	-
ENSMUSG00000027932	162.180216791658	282.986240630984	113.976661719275	119.614564501004	83.6760783850535	73.3698312331169	186.381039713972	92.2201580397249	1.01528159321362	0.00589934100991638	0.303038998275517	Slc27a3	3	90292546	90297245	-	2569	protein_coding	solute carrier family 27 (fatty acid transporter), member 3 [Source:MGI Symbol;Acc:MGI:1347358]	-
ENSMUSG00000022219	1.82224962687256	1.05987356041567	1.89961102865458	4.43016905559275	9.72977655640157	23.7956209404703	1.59391140531427	12.6518555174882	-2.98214	0.00595059052215451	0.304550620755153	Cideb	14	55991507	55995915	-	1488	protein_coding	cell death-inducing DNA fragmentation factor, alpha subunit-like effector B [Source:MGI Symbol;Acc:MGI:1270844]	-
ENSMUSG00000059901	42.8228662315052	54.0535515811992	35.1428040301098	23.2583875418619	5.83786593384094	18.8381999112057	44.006407280938	15.9781511289695	1.46863714676405	0.00606052534152311	0.307314716424713	Adamts14	10	61032891	61109217	-	5197	protein_coding	a disintegrin-like and metallopeptidase (reprolysin type) with thrombospondin type 1 motif, 14 [Source:MGI Symbol;Acc:MGI:2179942]	-
ENSMUSG00000117465	67.4232361942848	79.4905170311753	93.0809404040745	39.8715215003347	16.5406201458827	50.5656944984995	79.9982312098448	35.6592787149056	1.16772661467259	0.00606298854425228	0.307314716424713	Gm49980	18	30400302	30405186	+	1183	lncRNA	predicted gene, 49980 [Source:MGI Symbol;Acc:MGI:6275257]	-
ENSMUSG00000101054	0.911124813436281	0	0	4.43016905559275	11.6757318676819	5.94890523511759	0.303708271145427	7.35160205279741	-4.40447	0.00614982561888312	0.310071286942579	Gm18406	1	112331917	112332585	-	669	processed_pseudogene	predicted gene, 18406 [Source:MGI Symbol;Acc:MGI:5010591]	-
ENSMUSG00000105489	23.6892451493433	9.53886204374103	11.3976661719275	38.7639792364365	31.135284980485	48.5827260867936	14.8752577883373	39.4939967679051	-1.39902	0.00624563386525387	0.313086806050261	Gm38562	5	71837611	71857167	-	1126	lncRNA	predicted gene, 38562 [Source:MGI Symbol;Acc:MGI:5621447]	-
ENSMUSG00000094103	246.914824441232	137.783562854037	187.111686322476	148.410663362357	49.621860437648	64.4464733804405	190.603357872582	87.4929990601485	1.12809461027597	0.00625058933944357	0.313086806050261	Fam177a2	12	55246377	55263953	+	3863	protein_coding	family with sequence similarity 177 member A2 [Source:MGI Symbol;Acc:MGI:3714351]	-
ENSMUSG00000031734	10.0223729477991	128.244700810296	6.64863860029103	5.53771131949093	10.7027542120417	6.94038944097052	48.3052374527954	7.72695165750106	2.63735286876734	0.00626417268915181	0.313086806050261	Irx3	8	92525153	92528695	-	2762	protein_coding	Iroquois related homeobox 3 [Source:MGI Symbol;Acc:MGI:1197522]	Homeobox
ENSMUSG00000027315	97.4903550376821	115.526218085308	52.239303288001	48.7318596115202	15.5676424902425	43.625305057529	88.4186254703304	35.9749357197639	1.30032435295877	0.00634247672773925	0.314801007247713	Spint1	2	119067843	119080008	+	2767	protein_coding	serine protease inhibitor, Kunitz type 1 [Source:MGI Symbol;Acc:MGI:1338033]	-
ENSMUSG00000020182	192.247335635055	384.734102430888	121.575105833893	125.152275820495	92.4328772858149	116.003652084793	232.852181299946	111.196268397034	1.06547958782288	0.00650098435355078	0.321000801064604	Ddc	11	11764101	11848144	-	4461	protein_coding	dopa decarboxylase [Source:MGI Symbol;Acc:MGI:94876]	-
ENSMUSG00000086604	38.2672421643238	74.1911492290969	30.3937764584733	15.5055916945746	7.78382124512126	25.7785893521762	47.6173892839647	16.3560007639574	1.53881296704068	0.00658827287460344	0.322808477848198	Gm15510	7	5049948	5060115	-	1172	lncRNA	predicted gene 15510 [Source:MGI Symbol;Acc:MGI:3782958]	-
ENSMUSG00000036594	10.9334977612354	5.29936780207835	7.59844411461833	15.5055916945746	43.7839945038071	21.8126525287645	7.94376989264402	27.0340795757154	-1.76218	0.00671099545028426	0.327143908315005	H2-Aa	17	34501718	34506797	-	3798	protein_coding	histocompatibility 2, class II antigen A, alpha [Source:MGI Symbol;Acc:MGI:95895]	-
ENSMUSG00000030228	0	0	0	3.32262679169456	3.89191062256063	8.92335785267638	0	5.37929842231052	-4.91402	0.00671474053661964	1	Pik3c2g	6	139564219	139915010	+	12830	protein_coding	phosphatidylinositol-4-phosphate 3-kinase catalytic subunit type 2 gamma [Source:MGI Symbol;Acc:MGI:1203730]	-
ENSMUSG00000000555	84.7346076495742	191.837114435236	36.092609544437	43.1941482920293	44.7569721594472	20.8211683229116	104.221443876416	36.2574295914627	1.52218583459316	0.00681722392531097	0.328965484820119	Itga5	15	103252713	103275190	-	4933	protein_coding	integrin alpha 5 (fibronectin receptor alpha) [Source:MGI Symbol;Acc:MGI:96604]	-
ENSMUSG00000042842	64.689861753976	33.9159539333014	45.5907	13.2905071667782	27.2433743579244	19.8296841170586	48.0654934583291	20.1211885472538	1.2532013455892	0.00701204128437033	0.334982329505016	Serpinb6b	13	33149192	33163050	+	2262	protein_coding	serine (or cysteine) peptidase inhibitor, clade B, member 6b [Source:MGI Symbol;Acc:MGI:894688]	-
ENSMUSG00000105948	6.37787369405397	58.2930458228619	0.949805514327291	2.21508452779637	2.91893296692047	0	21.8735750104144	1.71133916490562	3.67511344173804	0.00704709280763076	0.334982329505016	Gm43089	9	109370769	109371981	-	275	processed_pseudogene	predicted gene 43089 [Source:MGI Symbol;Acc:MGI:5663226]	-
ENSMUSG00000099583	0.911124813436281	0	5.69883308596374	25.4734720696583	5.83786593384094	18.8381999112057	2.20331929980001	16.716512638235	-2.90292	0.00722084085114365	0.341107422109586	H3c4	13	23759937	23761185	+	1249	protein_coding	H3 clustered histone 4 [Source:MGI Symbol;Acc:MGI:2448322]	-
ENSMUSG00000066197	5.46674888061769	8.47898848332536	8.54824962894562	23.2583875418619	18.486575457163	25.7785893521762	7.49799566429622	22.5078507837337	-1.59055	0.00726593844989346	0.341982309948311	Gpr139	7	118739970	118783826	-	4843	protein_coding	G protein-coupled receptor 139 [Source:MGI Symbol;Acc:MGI:2685341]	-
ENSMUSG00000002847	32.8004932837061	60.4127929436932	33.2431930014552	9.96788037508368	17.5135978015228	21.8126525287645	42.1521597429515	16.4313769017903	1.34854977458345	0.00729879907005208	0.342684892947482	Pla1a	16	38216479	38253507	-	2009	protein_coding	phospholipase A1 member A [Source:MGI Symbol;Acc:MGI:1934677]	-
ENSMUSG00000030208	108.423852798917	659.241354578547	105.428412090329	53.162028667113	68.108435894811	51.5571787043524	291.031206489265	57.6092144220921	2.33611240109485	0.00738238889129483	0.344914594923601	Emp1	6	135339543	135360171	+	5935	protein_coding	epithelial membrane protein 1 [Source:MGI Symbol;Acc:MGI:107941]	-
ENSMUSG00000000204	15.4891218284168	9.53886204374103	4.74902757163645	2.21508452779637	0	0	9.92567048126475	0.738361509265458	3.83028847441199	0.00740828452667168	0.344932184785265	Slfn4	11	83066012	83081042	+	3964	protein_coding	schlafen 4 [Source:MGI Symbol;Acc:MGI:1329010]	-
ENSMUSG00000038543	19.1336210821619	41.3350688562111	40.8416371160735	11.0754226389819	14.5946648346024	11.8978104702352	33.7701090181488	12.5226326479398	1.42517374824156	0.00743691768965039	0.344932184785265	BC028528	3	95791266	95799317	-	1402	protein_coding	cDNA sequence BC028528 [Source:MGI Symbol;Acc:MGI:2385885]	-
ENSMUSG00000071068	24.6003699627796	66.7720343061872	9.49805514327291	11.0754226389819	8.75679890076142	4.95742102926465	33.6234864707466	8.26321418966931	2.02484833775186	0.00776824369931027	0.354280116587398	Treml2	17	48606526	48619561	+	4917	protein_coding	triggering receptor expressed on myeloid cells-like 2 [Source:MGI Symbol;Acc:MGI:2147038]	-
ENSMUSG00000008384	102.045979104863	296.764596916388	98.7797734900382	79.7430430006694	72.9733241730118	72.378347027264	165.863449837096	75.0315714003151	1.14250460235591	0.00784509960791242	0.356933353351425	Sertad1	7	27186335	27189741	+	1344	protein_coding	SERTA domain containing 1 [Source:MGI Symbol;Acc:MGI:1913438]	-
ENSMUSG00000049928	116.623976119844	319.021941685117	42.7412481447281	59.8072822505021	41.8380391925268	66.4294417921464	159.462388649896	56.0249210783917	1.50792963610633	0.00821935256784176	0.368402322277389	Glp2r	11	67552328	67661979	-	5815	protein_coding	glucagon-like peptide 2 receptor [Source:MGI Symbol;Acc:MGI:2136733]	-
ENSMUSG00000107300	3.64449925374513	103.867608920736	5.69883308596374	8.8603381111855	1.94595531128031	3.96593682341172	37.7369804201482	4.92407674862584	2.94469711519568	0.00853040828055352	0.372094820485938	Gm43279	5	66846225	66848736	+	2512	TEC	predicted gene 43279 [Source:MGI Symbol;Acc:MGI:5663416]	-
ENSMUSG00000049037	25.5114947762159	46.6344366582895	12.3474716862548	3.32262679169456	13.6216871789622	1.98296841170586	28.1645	6.30909412745421	2.14469291861774	0.00855366197807933	0.372094820485938	Clec4a1	6	122898807	122911578	+	1558	protein_coding	C-type lectin domain family 4, member a1 [Source:MGI Symbol;Acc:MGI:3036291]	-
ENSMUSG00000081219	8.20012332092653	8.47898848332536	6.64863860029103	27.6885565974547	17.5135978015228	22.8041367346174	7.77591680151431	22.6687637111983	-1.54219	0.00856609003322574	0.372094820485938	Bambi-ps1	2	122297416	122298007	-	592	processed_pseudogene	BMP and activin membrane-bound inhibitor, pseudogene (Xenopus laevis) [Source:MGI Symbol;Acc:MGI:1932402]	-
ENSMUSG00000031609	90.2013565301918	205.61547072064	67.4361915172376	63.1299090421967	53.5137710602087	49.5742102926465	121.084339589356	55.4059634650173	1.12624667339177	0.00860672513762021	0.372094820485938	Sap30	8	57935741	57940894	-	1178	protein_coding	sin3 associated polypeptide [Source:MGI Symbol;Acc:MGI:1929129]	-
ENSMUSG00000027318	2.73337444030884	2.11974712083134	1.89961102865458	17.720676222371	10.7027542120417	7.93187364682345	2.25091086326492	12.1184346937454	-2.41959	0.00874582823633499	0.373450673806063	Adam33	2	130892511	130905734	-	5394	protein_coding	a disintegrin and metallopeptidase domain 33 [Source:MGI Symbol;Acc:MGI:1341813]	-
ENSMUSG00000085269	16.4002466418531	20.1375976478977	25.6447488868368	35.441352444742	49.621860437648	47.5912418809407	20.7275310588625	44.2181515877769	-1.09636	0.00874914808927467	0.373450673806063	Gm15777	5	100818725	100825971	+	876	lncRNA	predicted gene 15777 [Source:MGI Symbol;Acc:MGI:3783219]	-
ENSMUSG00000074252	36.4449925374512	169.579769666507	15.1968882292367	15.5055916945746	20.4325307684433	22.8041367346174	73.7405501443984	19.5807530658784	1.90857483718411	0.00875534574625131	0.373450673806063	Gm10654	8	71384049	71385681	+	1633	TEC	predicted gene 10654 [Source:MGI Symbol;Acc:MGI:3643366]	-
ENSMUSG00000074466	53.7563639927406	107.047229601983	32.2933874871279	27.6885565974547	27.2433743579244	24.7871051463233	64.3656603606171	26.5730120339008	1.27304911526245	0.00903424393744057	0.380884887810828	Gm15417	3	89296640	89306097	+	4019	lncRNA	predicted gene 15417 [Source:MGI Symbol;Acc:MGI:3642531]	-
ENSMUSG00000031264	31.8893684702698	25.4369654499761	33.2431930014552	12.1829649028801	13.6216871789622	11.8978104702352	30.1898423072337	12.5674875173591	1.26547925709992	0.00912895905685066	0.380884887810828	Btk	X	133443085	133484319	-	3149	protein_coding	Bruton agammaglobulinemia tyrosine kinase [Source:MGI Symbol;Acc:MGI:88216]	-
ENSMUSG00000121059	14.5779970149805	29.6764596916388	14.2470827149094	5.53771131949093	6.8108435894811	3.96593682341172	19.5005131405095	5.43816391079459	1.83601845306325	0.00916905080686975	0.381724165290793	ENSMUSG00000121059	4	66762713	66764269	+	1557	lncRNA	novel transcript, sense intronic to Tlr4	-
ENSMUSG00000023067	257.848322202468	2636.96541831419	150.069271263712	117.399479973208	150.811536624224	107.080294232117	1014.96100392679	125.09710360985	3.02015013629618	0.00936740653194727	0.386612897233219	Cdkn1a	17	29309950	29319701	+	3553	protein_coding	cyclin-dependent kinase inhibitor 1A (P21) [Source:MGI Symbol;Acc:MGI:104556]	-
ENSMUSG00000104333	5.46674888061769	18.0178505270664	5.69883308596374	2.21508452779637	0	0	9.72781083121594	0.738361509265458	3.79075391614067	0.00959899348069666	0.394467024564801	Gm10253	3	88646060	88646999	-	940	TEC	predicted gene 10253 [Source:MGI Symbol;Acc:MGI:3641796]	-
ENSMUSG00000006642	30.9782436568336	50.8739308999522	3.79922205730916	7.75279584728731	5.83786593384094	4.95742102926465	28.5504655380316	6.18269427013097	2.20815359428477	0.00969316162213834	0.395168513132089	Tcf23	5	31126006	31134362	+	4116	protein_coding	transcription factor 23 [Source:MGI Symbol;Acc:MGI:1934960]	bHLH
ENSMUSG00000120456	22.778120335907	74.1911492290969	8.54824962894562	8.8603381111855	3.89191062256063	11.8978104702352	35.1725063979832	8.2166864013271	2.09556914621597	0.00972333254311252	0.395168513132089	ENSMUSG00000120456	6	30047400	30047943	-	544	lncRNA	novel transcript	-
ENSMUSG00000049988	30.9782436568336	39.2153217353798	23.7451378581823	16.6131339584728	11.6757318676819	8.92335785267638	31.3129010834652	12.4040745596104	1.34045470171055	0.00974014180151835	0.395168513132089	Lrrc25	8	71068805	71074133	+	2039	protein_coding	leucine rich repeat containing 25 [Source:MGI Symbol;Acc:MGI:2445284]	-
ENSMUSG00000015093	23.6892451493433	24.3770918895604	16.1466937435639	3.32262679169456	8.75679890076142	7.93187364682345	21.4043435941559	6.67043311309314	1.66839659183109	0.00979089708072576	0.396386127787264	Clic3	2	25346850	25348788	+	1012	protein_coding	chloride intracellular channel 3 [Source:MGI Symbol;Acc:MGI:1916704]	-
ENSMUSG00000048489	79.2678587689565	27.5567125708074	65.5365804885831	12.1829649028801	18.486575457163	34.7019472048526	57.4537172761157	21.7904958549652	1.39711086862941	0.00988621636016229	0.399398960732222	Depp1	6	116627570	116629755	+	1358	protein_coding	DEPP1 autophagy regulator [Source:MGI Symbol;Acc:MGI:1918730]	-
ENSMUSG00000113722	46.4673654852503	97.5083675582416	47.4902757163645	26.5810143335565	29.1893296692047	33.7104629989997	63.8220029199522	29.8269356672536	1.09178764074825	0.0103465945939857	0.411410069905439	Snhg10	12	104996875	104998567	-	1693	lncRNA	small nucleolar RNA host gene 10 [Source:MGI Symbol;Acc:MGI:1916684]	-
ENSMUSG00000031980	592.231128733583	1972.42469593356	269.744766068951	274.67048144675	197.514464094952	195.322388553027	944.800196912032	222.502444698243	2.08617193571514	0.0103772909987138	0.411410069905439	Agt	8	125283273	125296445	-	1891	protein_coding	angiotensinogen (serpin peptidase inhibitor, clade A, member 8) [Source:MGI Symbol;Acc:MGI:87963]	-
ENSMUSG00000075296	6.37787369405397	5.29936780207835	5.69883308596374	14.3980494306764	23.3514637353638	17.8467157053528	5.79202486069869	18.5320762904643	-1.67802	0.010472290997189	0.412769680798368	Aldh3b2	19	4022328	4031646	+	2142	protein_coding	aldehyde dehydrogenase 3 family, member B2 [Source:MGI Symbol;Acc:MGI:2147613]	-
ENSMUSG00000037593	27.3337444030884	9.53886204374103	11.3976661719275	33.2262679169456	53.5137710602087	37.6763998224114	16.090090872919	41.4721462665219	-1.35812	0.010476387837522	0.412769680798368	Rskr	11	78181667	78187631	+	4299	protein_coding	ribosomal protein S6 kinase related [Source:MGI Symbol;Acc:MGI:2652869]	-
ENSMUSG00000101389	12.7557473881079	72.0714021082656	4.74902757163645	8.8603381111855	4.86488827820079	0.991484205852931	29.8587256893367	4.90557019841307	2.61223558673142	0.0106156670394946	0.41433997011923	Ms4a4a	19	11352887	11370154	+	836	protein_coding	membrane-spanning 4-domains, subfamily A, member 4A [Source:MGI Symbol;Acc:MGI:3643932]	-
ENSMUSG00000022996	38.2672421643238	246.950539576851	3.79922205730916	9.96788037508368	6.8108435894811	8.92335785267638	96.3390012661614	8.56736060574705	3.49134004859691	0.0106735598868294	0.41433997011923	Wnt10b	15	98668593	98676031	-	3401	protein_coding	wingless-type MMTV integration site family, member 10B [Source:MGI Symbol;Acc:MGI:108061]	-
ENSMUSG00000032515	219.581080038144	1185.99851410513	165.266159492949	107.431599598124	110.919452742978	120.961073114058	523.615251212076	113.104041818387	2.21053277685946	0.0107502188526223	0.41433997011923	Csrnp1	9	119800229	119813724	-	3473	protein_coding	cysteine-serine-rich nuclear protein 1 [Source:MGI Symbol;Acc:MGI:2387989]	CSRNP
ENSMUSG00000111149	3.64449925374513	8.47898848332536	2.84941654298187	0	0	0	4.99096809335079	0	4.72480731938991	0.0107656623754721	1	Gm26564	10	34106903	34109527	-	378	lncRNA	predicted gene, 26564 [Source:MGI Symbol;Acc:MGI:5477058]	-
ENSMUSG00000021390	151.246719030423	49.8140573395365	81.683274232147	172.776593168117	301.623073248449	131.86739937844	94.2480168673687	202.089021931669	-1.09812	0.0107764385969573	0.41433997011923	Ogn	13	49761522	49777977	+	2566	protein_coding	osteoglycin [Source:MGI Symbol;Acc:MGI:109278]	-
ENSMUSG00000009772	35.533867724015	74.1911492290969	33.2431930014552	22.1508452779637	13.6216871789622	23.7956209404703	47.6560699848557	19.8560511324654	1.26106161621494	0.0110341182892348	0.418936610120755	Nuak2	1	132243864	132261226	+	3920	protein_coding	NUAK family, SNF1-like kinase, 2 [Source:MGI Symbol;Acc:MGI:1921387]	-
ENSMUSG00000073489	20.0447458955982	33.9159539333014	10.4478606576002	3.32262679169456	2.91893296692047	9.91484205852931	21.4695201621666	5.38546727238145	1.98506524898238	0.0110556729859406	0.418936610120755	Ifi204	1	173574859	173594509	-	3561	protein_coding	interferon activated gene 204 [Source:MGI Symbol;Acc:MGI:96429]	-
ENSMUSG00000115882	1.82224962687256	45.5745630978738	0.949805514327291	1.10754226389819	1.94595531128031	0	16.1155394130246	1.0178325250595	3.97784228499166	0.011062811758829	0.418936610120755	Gm5481	16	16093467	16093811	+	345	processed_pseudogene	predicted gene 5481 [Source:MGI Symbol;Acc:MGI:3648103]	-
ENSMUSG00000031070	9.11124813436281	4.23949424166268	0.949805514327291	21.0433030140656	32.1082626361252	9.91484205852931	4.76684929678426	21.0221359029067	-2.13308	0.0111312783930925	0.41977851991477	Mrgprf	7	144854565	144863294	+	2214	protein_coding	MAS-related GPR, member F [Source:MGI Symbol;Acc:MGI:2384823]	-
ENSMUSG00000000686	23.6892451493433	39.2153217353798	17.0964992578912	13.2905071667782	5.83786593384094	7.93187364682345	26.6670220475381	9.02008224914755	1.56997596494033	0.011197773344667	0.420592822712556	Abhd15	11	77405947	77429433	+	3035	protein_coding	abhydrolase domain containing 15 [Source:MGI Symbol;Acc:MGI:1914727]	-
ENSMUSG00000032473	6.37787369405397	1.05987356041567	8.54824962894562	0	0	0	5.32866562780508	0	4.82959475210378	0.0114103746526946	1	Cldn18	9	99571514	99599320	-	4456	protein_coding	claudin 18 [Source:MGI Symbol;Acc:MGI:1929209]	-
ENSMUSG00000021418	55.5786136196132	22.2573447687291	74.0848301175287	107.431599598124	97.2977655640157	106.088810026264	50.6402628352903	103.606058396134	-1.02759	0.0115591570392001	0.431413929418114	Rpp40	13	36077455	36090342	-	6540	protein_coding	ribonuclease P 40 subunit [Source:MGI Symbol;Acc:MGI:1346084]	-
ENSMUSG00000117975	31.8893684702698	71.0115285478499	30.3937764584733	19.9357607501674	15.5676424902425	19.8296841170586	44.431557825531	18.4443624524895	1.2649584822679	0.0115970865607409	0.431985822785961	Itprip	19	47883041	47907738	-	3950	protein_coding	inositol 1,4,5-triphosphate receptor interacting protein [Source:MGI Symbol;Acc:MGI:3042776]	-
ENSMUSG00000030148	43.7339910449415	33.9159539333014	22.795332343855	12.1829649028801	7.78382124512126	18.8381999112057	33.481759107366	12.934995353069	1.37304670315762	0.0116480785198459	0.433041113688201	Clec4a2	6	123083387	123120958	+	2926	protein_coding	C-type lectin domain family 4, member a2 [Source:MGI Symbol;Acc:MGI:1349412]	-
ENSMUSG00000074340	44.6451158583778	140.963183535284	36.092609544437	28.7960988613529	33.0812402917653	23.7956209404703	73.9003029793663	28.5576533645295	1.36781819289526	0.0117442090867928	0.433332993109827	Ovgp1	3	105881027	105894739	+	3561	protein_coding	oviductal glycoprotein 1 [Source:MGI Symbol;Acc:MGI:106661]	-
ENSMUSG00000071001	23.6892451493433	122.945333008218	27.5443599154914	25.4734720696583	17.5135978015228	10.9063262643822	58.0596460243508	17.9644653785211	1.69220323179561	0.0120341950779266	0.44053914510364	Hrct1	4	43727188	43728639	+	1452	protein_coding	histidine rich carboxyl terminus 1 [Source:MGI Symbol;Acc:MGI:1917945]	-
ENSMUSG00000015312	195.892	770.528078422192	218.455268295277	171.669050904219	190.703620505471	178.467157053528	394.958393868757	180.279942821072	1.13029669129202	0.0121320437966474	0.441974271550785	Gadd45b	10	80765907	80768038	+	1589	protein_coding	growth arrest and DNA-damage-inducible 45 beta [Source:MGI Symbol;Acc:MGI:107776]	-
ENSMUSG00000028494	147.602219776678	474.82335506622	110.177439661966	77.5279584728731	109.946475087338	127.901462555028	244.201004834954	105.12529870508	1.21371041448093	0.0121427857325952	0.441974271550785	Plin2	4	86566623	86588297	-	3512	protein_coding	perilipin 2 [Source:MGI Symbol;Acc:MGI:87920]	-
ENSMUSG00000022126	5.46674888061769	16.9579769666507	0.949805514327291	0	0	0.991484205852931	7.79151045386523	0.33049473528431	4.4042431436865	0.0124317605487997	0.446612679556313	Acod1	14	103284413	103294009	+	2623	protein_coding	aconitate decarboxylase 1 [Source:MGI Symbol;Acc:MGI:103206]	-
ENSMUSG00000026934	5.46674888061769	16.9579769666507	0.949805514327291	0	0	0.991484205852931	7.79151045386523	0.33049473528431	4.4042431436865	0.0124317605487997	0.446612679556313	Lhx3	2	26090224	26098301	-	3045	protein_coding	LIM homeobox protein 3 [Source:MGI Symbol;Acc:MGI:102673]	Homeobox
ENSMUSG00000071714	52.8452391793043	75.2510227895126	38.9420260874189	12.1829649028801	22.3784860797236	36.6849156165584	55.6794293520786	23.7487888663874	1.22112604955909	0.0124338241417112	0.446612679556313	Csf2rb2	15	78166707	78189921	-	4740	protein_coding	colony stimulating factor 2 receptor, beta 2, low-affinity (granulocyte-macrophage) [Source:MGI Symbol;Acc:MGI:1339760]	-
ENSMUSG00000096257	5.46674888061769	34.9758274937171	3.79922205730916	2.21508452779637	0	2.97445261755879	14.7472661438813	1.72984571511839	3.09536413839814	0.0125575279384998	0.448827869810558	Ccer2	7	28455599	28458393	+	1054	protein_coding	coiled-coil glutamate-rich protein 2 [Source:MGI Symbol;Acc:MGI:3645242]	-
ENSMUSG00000056043	21.8669955224707	11.6586091645724	16.1466937435639	4.43016905559275	3.89191062256063	5.94890523511759	16.5574328102024	4.75699497109032	1.80274630958462	0.0125681386530074	0.448827869810558	Rgs9bp	7	35278418	35285007	-	6590	protein_coding	regulator of G-protein signalling 9 binding protein [Source:MGI Symbol;Acc:MGI:2384418]	-
ENSMUSG00000116358	2.73337444030884	12.718482724988	10.4478606576002	34.3338101808438	18.486575457163	26.7700735580291	8.63323927429903	26.5301530653453	-1.62978	0.0126129345380852	0.448827869810558	Gm49450	15	98830018	98851432	-	899	protein_coding	predicted gene, 49450 [Source:MGI Symbol;Acc:MGI:6155101]	-
ENSMUSG00000092349	5.46674888061769	41.3350688562111	4.74902757163645	1.10754226389819	0.972977655640157	4.95742102926465	17.1836151028218	2.34598031626767	2.85736161042821	0.0128353772936042	0.451894837489361	Smim40	17	34124109	34125649	+	807	protein_coding	small integral membrane protein 40 [Source:MGI Symbol;Acc:MGI:3054967]	-
ENSMUSG00000031995	19.1336210821619	44.5146895374581	16.1466937435639	4.43016905559275	10.7027542120417	9.91484205852931	26.598334787728	8.34925510872126	1.65681873892668	0.0129398727779493	0.453702805346482	St14	9	31000698	31043149	-	7637	protein_coding	suppression of tumorigenicity 14 (colon carcinoma) [Source:MGI Symbol;Acc:MGI:1338881]	-
ENSMUSG00000111994	8.20012332092653	3.17962068124701	3.79922205730916	28.7960988613529	16.5406201458827	10.9063262643822	5.0596553531609	18.7476817572059	-1.87209	0.0130635296923436	0.45604130757538	A330049N07Rik	10	72809135	72922541	-	2623	lncRNA	RIKEN cDNA A330049N07 gene [Source:MGI Symbol;Acc:MGI:3041175]	-
ENSMUSG00000023393	13.6668722015442	65.7121607457715	2.84941654298187	7.75279584728731	3.89191062256063	2.97445261755879	27.4094831634325	4.87305302913558	2.49574005641046	0.0130683841992964	0.45604130757538	Slc17a9	2	180367056	180384073	+	3200	protein_coding	solute carrier family 17, member 9 [Source:MGI Symbol;Acc:MGI:1919107]	-
ENSMUSG00000040528	10.9334977612354	31.7962068124701	1.89961102865458	0	3.89191062256063	0.991484205852931	14.8764	1.62779827613785	3.15924193329927	0.0130781640353398	0.45604130757538	Milr1	11	106642052	106659620	+	2474	protein_coding	mast cell immunoglobulin like receptor 1 [Source:MGI Symbol;Acc:MGI:2685731]	-
ENSMUSG00000001739	0.911124813436281	11.6586091645724	3.79922205730916	0	0	0	5.45631867843927	0	4.85124896709052	0.0132307966446209	1	Cldn15	5	136995470	137004712	+	2124	protein_coding	claudin 15 [Source:MGI Symbol;Acc:MGI:1913103]	-
ENSMUSG00000017868	17.3113714552893	3.17962068124701	24.6949433725096	34.3338101808438	51.5678157489283	42.633820851676	15.0619785030153	42.8451489271494	-1.49933	0.0135375074540733	0.460299341530047	Sgk2	2	162829250	162856047	+	3412	protein_coding	serum/glucocorticoid regulated kinase 2 [Source:MGI Symbol;Acc:MGI:1351318]	-
ENSMUSG00000067736	255.114947762159	163.220528304013	226.053712409895	920.367621299393	239.352503287479	249.854019874939	214.796396158689	469.858048153937	-1.12795	0.0140255251537093	0.468994017736296	Gm10222	1	24651488	24651781	-	294	unprocessed_pseudogene	predicted gene 10222 [Source:MGI Symbol;Acc:MGI:3642643]	-
ENSMUSG00000121007	0	0	1.89961102865458	7.75279584728731	3.89191062256063	12.8892946760881	0.633203676218194	8.17800038197868	-3.66995	0.0140463561569062	0.468994017736296	ENSMUSG00000121007	5	143024787	143025558	+	772	lncRNA	novel transcript, antisense to Rnf216	-
ENSMUSG00000072980	17.3113714552893	27.5567125708074	17.0964992578912	5.53771131949093	7.78382124512126	7.93187364682345	20.6548610946627	7.08446873714521	1.53401300424333	0.0141180699040255	0.468994017736296	Oip5	2	119439993	119448950	-	1778	protein_coding	Opa interacting protein 5 [Source:MGI Symbol;Acc:MGI:1917895]	-
ENSMUSG00000015314	20.0447458955982	14.8382298458194	1.89961102865458	1.10754226389819	0.972977655640157	2.97445261755879	12.2608622566907	1.68499084569905	2.85635196035036	0.0143536039223579	0.473560760553605	Slamf6	1	171745082	171780737	+	10832	protein_coding	SLAM family member 6 [Source:MGI Symbol;Acc:MGI:1353620]	-
ENSMUSG00000004098	56.4897384330494	122.945333008218	32.2933874871279	22.1508452779637	30.1623073248449	35.6934314107055	70.5761529761317	29.3355280045047	1.26084999089045	0.0145065562049981	0.474667435824159	Col5a3	9	20681346	20726363	-	6809	protein_coding	collagen, type V, alpha 3 [Source:MGI Symbol;Acc:MGI:1858212]	-
ENSMUSG00000071141	6.37787369405397	3.17962068124701	4.74902757163645	48.7318596115202	8.75679890076142	7.93187364682345	4.76884064897914	21.806844053035	-2.17869	0.0149154689982993	0.479831139879632	Rpl36a-ps3	6	136465805	136466125	+	321	processed_pseudogene	ribosomal protein L36A, pseudogene 3 [Source:MGI Symbol;Acc:MGI:3642503]	-
ENSMUSG00000031789	9.11124813436281	4.23949424166268	4.74902757163645	13.2905071667782	25.2974190466441	18.8381999112057	6.03325664922065	19.1420420415427	-1.65879	0.0151290860002311	0.485069973789287	Cngb1	8	95965673	96033213	-	9355	protein_coding	cyclic nucleotide gated channel beta 1 [Source:MGI Symbol;Acc:MGI:2664102]	-
ENSMUSG00000079022	37.3561173508875	13.7783562854037	18.9961102865458	52.0544864032148	57.4056816827693	43.625305057529	23.3768613076124	51.0284910478377	-1.11773	0.0152000427326418	0.486129451976509	Col22a1	15	71667644	71906076	-	9203	protein_coding	collagen, type XXII, alpha 1 [Source:MGI Symbol;Acc:MGI:1916950]	-
ENSMUSG00000079164	5.46674888061769	3.17962068124701	6.64863860029103	15.5055916945746	11.6757318676819	24.7871051463233	5.09833605405191	17.3228095695266	-1.75598	0.0152130102193706	0.486129451976509	Tlr5	1	182782353	182804010	+	5191	protein_coding	toll-like receptor 5 [Source:MGI Symbol;Acc:MGI:1858171]	-
ENSMUSG00000027322	19.1336210821619	37.0955746145485	9.49805514327291	4.43016905559275	9.72977655640157	3.96593682341172	21.9090836133278	6.04196081180201	1.84652763349562	0.0153510513673627	0.48890540096489	Siglec1	2	130911140	130928685	-	7143	protein_coding	sialic acid binding Ig-like lectin 1, sialoadhesin [Source:MGI Symbol;Acc:MGI:99668]	-
ENSMUSG00000084973	0	1.05987356041567	0	2.21508452779637	8.75679890076142	6.94038944097052	0.353291186805223	5.9707576231761	-4.10595	0.0155707268993701	1	Gm13848	6	31635108	31643066	-	2774	lncRNA	predicted gene 13848 [Source:MGI Symbol;Acc:MGI:3651996]	-
ENSMUSG00000022902	5.46674888061769	8.47898848332536	0.949805514327291	0	0	0	4.96518095942345	0	4.71881480943485	0.0156253512990331	1	Stfa2	16	36224354	36228819	-	471	protein_coding	stefin A2 [Source:MGI Symbol;Acc:MGI:106197]	-
ENSMUSG00000031444	5.46674888061769	8.47898848332536	0.949805514327291	0	0	0	4.96518095942345	0	4.71881480943485	0.0156253512990331	1	F10	8	13087308	13106676	+	2731	protein_coding	coagulation factor X [Source:MGI Symbol;Acc:MGI:103107]	-
ENSMUSG00000034990	17.3113714552893	18.0178505270664	3.79922205730916	3.32262679169456	0	2.97445261755879	13.0428146798883	2.09902646975112	2.65230590515995	0.0157357813505379	0.493752127795449	Otoa	7	120680873	120762320	+	8439	protein_coding	otoancorin [Source:MGI Symbol;Acc:MGI:2149209]	-
ENSMUSG00000095054	0	0	0.949805514327291	4.43016905559275	3.89191062256063	8.92335785267638	0.316601838109097	5.74847917694325	-4.04714	0.0159633854474415	1	Gm13146	4	147272165	147272944	+	780	processed_pseudogene	predicted gene 13146 [Source:MGI Symbol;Acc:MGI:3651742]	-
ENSMUSG00000022622	10.9334977612354	55.1134251416148	7.59844411461833	5.53771131949093	4.86488827820079	6.94038944097052	24.5484556724895	5.78099634622075	2.07935035609521	0.016062643720766	0.497974103360931	Acr	15	89452529	89458788	+	1567	protein_coding	acrosin prepropeptide [Source:MGI Symbol;Acc:MGI:87884]	-
ENSMUSG00000021025	516.607769218371	1764.68947809209	264.995738497314	282.423277294038	223.784860797236	183.424578082792	848.764328602592	229.877572058022	1.88444928042046	0.0161872043095117	0.497974103360931	Nfkbia	12	55536195	55539432	-	1610	protein_coding	nuclear factor of kappa light polypeptide gene enhancer in B cells inhibitor, alpha [Source:MGI Symbol;Acc:MGI:104741]	-
ENSMUSG00000002289	53.7563639927406	613.666791480673	25.6447488868368	35.441352444742	13.6216871789622	32.7189787931467	231.02263478675	27.260672805617	3.08339897858288	0.0162157398806825	0.497974103360931	Angptl4	17	33992724	34000804	-	3541	protein_coding	angiopoietin-like 4 [Source:MGI Symbol;Acc:MGI:1888999]	-
ENSMUSG00000053559	49.2007399255592	37.0955746145485	18.9961102865458	7.75279584728731	12.648709523322	19.8296841170586	35.0974749422178	13.4103964958893	1.38223673879733	0.0164257808052027	0.501151360656214	Smagp	15	100519220	100534821	-	1464	protein_coding	small cell adhesion glycoprotein [Source:MGI Symbol;Acc:MGI:2448476]	-
ENSMUSG00000022952	48.2896151121229	72.0714021082656	18.9961102865458	19.9357607501674	20.4325307684433	15.8637472936469	46.4523758356448	18.7440129374192	1.30685092138663	0.0164999656401611	0.501268431506897	Runx1	16	92398354	92623037	-	12025	protein_coding	runt related transcription factor 1 [Source:MGI Symbol;Acc:MGI:99852]	Runt
ENSMUSG00000027611	24.6003699627796	65.7121607457715	9.49805514327291	12.1829649028801	8.75679890076142	8.92335785267638	33.2701952839413	9.95437388543928	1.73912394262152	0.0165972389623124	0.501830125523462	Procr	2	155593037	155597391	+	2031	protein_coding	protein C receptor, endothelial [Source:MGI Symbol;Acc:MGI:104596]	-
ENSMUSG00000017737	63.7787369405397	78.4306434707596	25.6447488868368	22.1508452779637	28.2163520135646	24.7871051463233	55.951376432712	25.0514341459505	1.15549384904217	0.0167477065152196	0.504782214194528	Mmp9	2	164782700	164797770	+	3539	protein_coding	matrix metallopeptidase 9 [Source:MGI Symbol;Acc:MGI:97011]	-
ENSMUSG00000120475	35.533867724015	29.6764596916388	25.6447488868368	14.3980494306764	11.6757318676819	14.872263087794	30.2850254341635	13.6486814620508	1.1525041701268	0.0168071394885964	0.505387258494155	ENSMUSG00000120475	4	42880362	42880984	+	623	lncRNA	novel transcript	-
ENSMUSG00000028539	2.73337444030884	2.11974712083134	4.74902757163645	18.8282184862692	5.83786593384094	16.8552314994998	3.20071637759221	13.8404	-2.10159	0.0168471235365941	0.505387258494155	Artn	4	117783359	117786960	-	2405	protein_coding	artemin [Source:MGI Symbol;Acc:MGI:1333791]	-
ENSMUSG00000108175	3.64449925374513	3.17962068124701	4.74902757163645	15.5055916945746	12.648709523322	12.8892946760881	3.85771583554286	13.6811986313283	-1.82055	0.0168944181185751	0.505623551113996	Gm16499	6	53795728	53845168	+	2065	lncRNA	predicted gene 16499 [Source:MGI Symbol;Acc:MGI:3704267]	-
ENSMUSG00000040533	20.0447458955982	42.3949424166268	4.74902757163645	5.53771131949093	6.8108435894811	0	22.3962386279538	4.11618496965735	2.44420785868918	0.0169333128501811	0.505623551113996	Matn1	4	130671696	130682786	+	2001	protein_coding	matrilin 1, cartilage matrix protein [Source:MGI Symbol;Acc:MGI:106591]	-
ENSMUSG00000120878	1.82224962687256	29.6764596916388	1.89961102865458	0	1.94595531128031	0	11.1327734490553	0.648651770426771	4.05585695912667	0.0170196572370119	0.506404972418375	ENSMUSG00000120878	19	11370206	11370682	+	477	lncRNA	novel transcript	-
ENSMUSG00000083287	2.73337444030884	1.05987356041567	3.79922205730916	16.6131339584728	7.78382124512126	10.9063262643822	2.53082335267789	11.7677604893254	-2.19636	0.0171138854918419	0.506404972418375	Idi1-ps1	2	53586133	53586816	-	684	processed_pseudogene	isopentenyl-diphosphate delta isomerase, pseudogene 1 [Source:MGI Symbol;Acc:MGI:3649894]	-
ENSMUSG00000120082	3.64449925374513	23.3172183291447	9.49805514327291	2.21508452779637	0.972977655640157	2.97445261755879	12.1532575753876	2.05417160033177	2.56085307643385	0.0174283103101031	0.511578466537265	ENSMUSG00000120082	16	95259464	95259978	-	515	lncRNA	novel transcript, sense intronic to KO:Ergand Erg	-
ENSMUSG00000027496	34.6227429105787	90.089252635332	49.3898867450191	32.1187256530474	28.2163520135646	20.8211683229116	58.0339607636433	27.0520819965078	1.09899638852866	0.017780813905637	0.51480844382245	Aurka	2	172198110	172212455	-	2531	protein_coding	aurora kinase A [Source:MGI Symbol;Acc:MGI:894678]	-
ENSMUSG00000024778	54.6674888061769	108.107103162398	20.8957213152004	21.0433030140656	17.5135978015228	31.7274945872938	61.2234377612585	23.4281318009607	1.38229191323844	0.0178582755096672	0.515489103797931	Fas	19	34268066	34305172	+	2062	protein_coding	Fas (TNF receptor superfamily member 6) [Source:MGI Symbol;Acc:MGI:95484]	-
ENSMUSG00000024650	67.4232361942848	9.53886204374103	14.2470827149094	73.0977894172803	156.649402558065	47.5912418809407	30.4030603176451	92.4461446187621	-1.59936	0.0184041230052504	0.524902069413926	Slc22a6	19	8595403	8605663	+	3983	protein_coding	solute carrier family 22 (organic anion transporter), member 6 [Source:MGI Symbol;Acc:MGI:892001]	-
ENSMUSG00000017697	23.6892451493433	65.7121607457715	14.2470827149094	16.6131339584728	10.7027542120417	5.94890523511759	34.5494962033414	11.088264468544	1.64134410682332	0.0186315820757464	0.529020656590547	Ada	2	163568504	163592159	-	2002	protein_coding	adenosine deaminase [Source:MGI Symbol;Acc:MGI:87916]	-
ENSMUSG00000043801	37.3561173508875	64.6522871853559	47.4902757163645	296.821326724714	54.4867487158488	51.5571787043524	49.832893417536	134.288418048305	-1.42958	0.0187927290550245	0.531292285112917	Oaz1-ps	17	17565718	17566402	-	685	processed_pseudogene	ornithine decarboxylase antizyme 1, pseudogene [Source:MGI Symbol;Acc:MGI:108188]	-
ENSMUSG00000000125	48.2896151121229	213.03458564355	32.2933874871279	26.5810143335565	46.7029274707276	31.7274945872938	97.8725294142668	35.0038121305259	1.47915242353347	0.0188026139034919	0.531292285112917	Wnt3	11	103664976	103708783	+	3076	protein_coding	wingless-type MMTV integration site family, member 3 [Source:MGI Symbol;Acc:MGI:98955]	-
ENSMUSG00000046408	49.2007399255592	63.5924136249402	18.9961102865458	21.0433030140656	20.4325307684433	12.8892946760881	43.9297546123484	18.121709486199	1.27686163609281	0.0191346238268865	0.536134203384127	1700067K01Rik	8	84728131	84731399	+	1957	protein_coding	RIKEN cDNA 1700067K01 gene [Source:MGI Symbol;Acc:MGI:1920703]	-
ENSMUSG00000064057	2.73337444030884	14.8382298458194	5.69883308596374	1.10754226389819	0	0.991484205852931	7.75681245736399	0.699675489917039	3.48848626491046	0.0192686134874298	0.537523992892403	Scgb3a1	11	49554437	49555945	+	598	protein_coding	secretoglobin, family 3A, member 1 [Source:MGI Symbol;Acc:MGI:1915912]	-
ENSMUSG00000085307	1.82224962687256	40.2751952957955	1.89961102865458	1.10754226389819	2.91893296692047	0	14.6656853171075	1.34215841027289	3.43578300010429	0.0195152432462782	0.543610471127011	Gm11525	11	96809767	96813319	-	2804	lncRNA	predicted gene 11525 [Source:MGI Symbol;Acc:MGI:3651809]	-
ENSMUSG00000033715	15.4891218284168	3.17962068124701	25.6447488868368	36.5488947086402	45.7299498150874	37.6763998224114	14.7711637988335	39.985081448713	-1.42763	0.019869590811352	0.546639103482458	Akr1c14	13	4099011	4140688	+	3239	protein_coding	aldo-keto reductase family 1, member C14 [Source:MGI Symbol;Acc:MGI:2145458]	-
ENSMUSG00000078921	8.20012332092653	0	10.4478606576002	16.6131339584728	19.4595531128031	36.6849156165584	6.21599465950891	24.2525342292781	-1.94916	0.0198851543454788	0.546639103482458	Tgtp2	11	48948021	48955033	-	2938	protein_coding	T cell specific GTPase 2 [Source:MGI Symbol;Acc:MGI:3710083]	-
ENSMUSG00000021469	5.46674888061769	5.29936780207835	9.49805514327291	11.0754226389819	21.4055084240835	27.7615577638821	6.75472394198965	20.0808296089825	-1.57335	0.0203414735990516	0.549302585733159	Msx2	13	53620920	53627110	-	3279	protein_coding	msh homeobox 2 [Source:MGI Symbol;Acc:MGI:97169]	Homeobox
ENSMUSG00000087252	3.64449925374513	4.23949424166268	1.89961102865458	14.3980494306764	15.5676424902425	7.93187364682345	3.2612015080208	12.6325218559141	-1.95906	0.0203429565965971	0.549302585733159	Gm14379	X	7242164	7244281	+	1878	lncRNA	predicted gene 14379 [Source:MGI Symbol;Acc:MGI:3649346]	-
ENSMUSG00000032484	35.533867724015	118.705838766555	13.2972772005821	17.720676222371	23.3514637353638	12.8892946760881	55.845661230384	17.987144877941	1.63042613392819	0.0204221533953456	0.549643562298111	Ngp	9	110248815	110252080	+	1222	protein_coding	neutrophilic granule protein [Source:MGI Symbol;Acc:MGI:105983]	-
ENSMUSG00000086905	15.4891218284168	7.41911492290969	12.3474716862548	24.3659298057601	30.1623073248449	27.7615577638821	11.7519028125271	27.4299316314957	-1.21474	0.0207422632145473	0.553580876769251	Gm13716	2	85027276	85029019	+	808	lncRNA	predicted gene 13716 [Source:MGI Symbol;Acc:MGI:3650432]	-
ENSMUSG00000056316	30.0671188433973	83.7300112728379	22.795332343855	17.720676222371	15.5676424902425	20.8211683229116	45.5308208200301	18.0364956785084	1.33094172487915	0.0207779091143752	0.553758807903201	Gm9996	10	29019278	29020190	-	913	TEC	predicted gene 9996 [Source:MGI Symbol;Acc:MGI:3642549]	-
ENSMUSG00000100747	15.4891218284168	24.3770918895604	11.3976661719275	5.53771131949093	6.8108435894811	3.96593682341172	17.0879599633016	5.43816391079459	1.64652026520767	0.0209436677370996	0.556786342903465	1700084E18Rik	2	30126807	30128235	-	1429	lncRNA	RIKEN cDNA 1700084E18 gene [Source:MGI Symbol;Acc:MGI:1914600]	-
ENSMUSG00000103443	1.82224962687256	0	1.89961102865458	5.53771131949093	8.75679890076142	10.9063262643822	1.24062021850905	8.40027882821153	-2.72751	0.0209497818068759	0.556786342903465	Gm37132	1	194761407	194763644	-	2238	TEC	predicted gene, 37132 [Source:MGI Symbol;Acc:MGI:5610360]	-
ENSMUSG00000079415	1.82224962687256	30.7363332520544	0.949805514327291	0	1.94595531128031	0	11.1694627977514	0.648651770426771	4.06292558105595	0.0209910271552073	0.557107691540078	Cntf	19	12741024	12742996	-	1073	protein_coding	ciliary neurotrophic factor [Source:MGI Symbol;Acc:MGI:88439]	-
ENSMUSG00000120872	0	0	0	2.21508452779637	8.75679890076142	1.98296841170586	0	4.31828394675455	-4.59891	0.0210605713172816	1	ENSMUSG00000120872	7	5022114	5023516	-	1403	lncRNA	novel transcript, antisense to Zfp865	-
ENSMUSG00000027750	35.533867724015	365.656378343406	16.1466937435639	21.0433030140656	22.3784860797236	15.8637472936469	139.112313270328	19.7618454624787	2.81488224626404	0.0214816774055944	0.560232199923582	Postn	3	54268530	54298458	+	8702	protein_coding	periostin, osteoblast specific factor [Source:MGI Symbol;Acc:MGI:1926321]	-
ENSMUSG00000112095	18.2224962687256	16.9579769666507	10.4478606576002	4.43016905559275	6.8108435894811	0.991484205852931	15.2094446309922	4.07749895030893	1.89822498105211	0.0216201674965365	0.561244033991237	Sros1	10	122400928	122405796	-	2547	lncRNA	non-coding RNA suppressor of Stat1 [Source:MGI Symbol;Acc:MGI:2441782]	-
ENSMUSG00000112023	10.0223729477991	12.718482724988	8.54824962894562	3.32262679169456	1.94595531128031	1.98296841170586	10.4297017672443	2.41718350489358	2.11854077785613	0.0218873500257043	0.565961260678192	Lilrb4b	10	51356728	51362799	+	5439	protein_coding	leukocyte immunoglobulin-like receptor, subfamily B, member 4B [Source:MGI Symbol;Acc:MGI:102702]	-
ENSMUSG00000095847	25.5114947762159	24.3770918895604	18.0463047722185	135.120156195579	20.4325307684433	34.7019472048526	22.6449638126649	63.4182113896249	-1.48216	0.0222158562999847	0.569451732305615	Gm5451	13	67022145	67022723	+	579	processed_pseudogene	predicted gene 5451 [Source:MGI Symbol;Acc:MGI:3643790]	-
ENSMUSG00000021367	68.3343610077211	149.442172018609	54.1389143166556	64.2374513060948	26.2703967022842	35.6934314107055	90.638482447662	42.0670931396949	1.10920468531807	0.0222424561073633	0.569451732305615	Edn1	13	42454952	42461466	+	2139	protein_coding	endothelin 1 [Source:MGI Symbol;Acc:MGI:95283]	-
ENSMUSG00000025013	20.0447458955982	3.17962068124701	18.9961102865458	43.1941482920293	42.8110168481669	26.7700735580291	14.073492287797	37.5917462327418	-1.40511	0.0223562354596426	0.569451732305615	Tll2	19	41071192	41195274	-	4732	protein_coding	tolloid-like 2 [Source:MGI Symbol;Acc:MGI:1346044]	-
ENSMUSG00000081643	0.911124813436281	1.05987356041567	1.89961102865458	23.2583875418619	1.94595531128031	4.95742102926465	1.29020313416884	10.0539212941356	-2.95119	0.0224395391923245	0.569451732305615	Gm11605	1	63403879	63404524	-	646	processed_pseudogene	predicted gene 11605 [Source:MGI Symbol;Acc:MGI:3651339]	-
ENSMUSG00000039110	13.6668722015442	3.17962068124701	6.64863860029103	27.6885565974547	15.5676424902425	25.7785893521762	7.83171049436075	23.0115961466245	-1.53742	0.0226958063259536	0.57265529445491	Mycbpap	11	94392173	94412568	-	4096	protein_coding	MYCBP associated protein [Source:MGI Symbol;Acc:MGI:2388726]	-
ENSMUSG00000054083	8.20012332092653	4.23949424166268	1.89961102865458	11.0754226389819	22.3784860797236	15.8637472936469	4.77974286374793	16.4392186707841	-1.77765	0.0227331157596485	0.57265529445491	Capn12	7	28580847	28592988	+	4770	protein_coding	calpain 12 [Source:MGI Symbol;Acc:MGI:1891369]	-
ENSMUSG00000069456	3.64449925374513	14.8382298458194	0.949805514327291	0	0.972977655640157	0	6.47751153796393	0.324325885213386	4.13637411091531	0.0229533571049174	1	Rdh16	10	127637021	127682434	+	6217	protein_coding	retinol dehydrogenase 16 [Source:MGI Symbol;Acc:MGI:1201375]	-
ENSMUSG00000086231	6.37787369405397	5.29936780207835	7.59844411461833	13.2905071667782	20.4325307684433	19.8296841170586	6.42522853691688	17.8509073507601	-1.47361	0.0229600115615633	0.57265529445491	Rapgef4os3	2	72075309	72079319	-	3485	lncRNA	Rap guanine nucleotide exchange factor (GEF) 4, opposite strand 3 [Source:MGI Symbol;Acc:MGI:2442080]	-
ENSMUSG00000030796	55.5786136196132	77.3707699103439	27.5443599154914	26.5810143335565	28.2163520135646	21.8126525287645	53.4979144818162	25.5366729586285	1.06431758512099	0.0229679649311415	0.57265529445491	Tead2	7	44865177	44883068	+	4788	protein_coding	TEA domain family member 2 [Source:MGI Symbol;Acc:MGI:104904]	TEA
ENSMUSG00000040751	26.4226195896522	33.9159539333014	22.795332343855	16.6131339584728	11.6757318676819	6.94038944097052	27.7113019556029	11.7430850890417	1.24434140134514	0.0229735626890153	0.57265529445491	Lat2	5	134628876	134643879	-	2621	protein_coding	linker for activation of T cells family, member 2 [Source:MGI Symbol;Acc:MGI:1926479]	-
ENSMUSG00000091625	23.6892451493433	67.8319078666029	49.3898867450191	5.53771131949093	7.78382124512126	33.7104629989997	46.9703465869884	15.6773318545373	1.57554328188679	0.0230675607073321	0.57265529445491	Lsm5	6	56678048	56681695	-	792	protein_coding	LSM5 homolog, U6 small nuclear RNA and mRNA degradation associated [Source:MGI Symbol;Acc:MGI:1913623]	-
ENSMUSG00000029371	0	4.23949424166268	1.89961102865458	23.2583875418619	19.4595531128031	0.991484205852931	2.04636842343909	14.5698082868393	-2.85748	0.0230752303485416	0.57265529445491	Cxcl5	5	90907219	90909483	+	1863	protein_coding	chemokine (C-X-C motif) ligand 5 [Source:MGI Symbol;Acc:MGI:1096868]	-
ENSMUSG00000037336	16.4002466418531	99.628114679073	13.2972772005821	6.64525358338912	13.6216871789622	16.8552314994998	43.108546173836	12.374057420617	1.79173757896564	0.0234422524396101	0.579505823891992	Mfsd2b	12	4912440	4924359	-	5148	protein_coding	major facilitator superfamily domain containing 2B [Source:MGI Symbol;Acc:MGI:3583946]	-
ENSMUSG00000041660	27.3337444030884	6.35924136249402	35.1428040301098	46.5167750837238	34.0542179474055	101.131388996999	22.9452632652307	60.5674606760428	-1.39465	0.0237273370978094	0.583533699616526	Bbox1	2	110093042	110144905	-	4403	protein_coding	butyrobetaine (gamma), 2-oxoglutarate dioxygenase 1 (gamma-butyrobetaine hydroxylase) [Source:MGI Symbol;Acc:MGI:1891372]	-
ENSMUSG00000040663	11.8446225746717	74.1911492290969	6.64863860029103	5.53771131949093	8.75679890076142	8.92335785267638	30.8948034680199	7.73928935764291	1.98806260466454	0.0240524851340089	0.585630780168127	Clcf1	19	4264292	4273544	+	3806	protein_coding	cardiotrophin-like cytokine factor 1 [Source:MGI Symbol;Acc:MGI:1930088]	-
ENSMUSG00000018143	313.426935822081	1405.39234111118	294.43970944146	243.659298057601	218.919972519035	155.66302031891	671.086328791573	206.080763631849	1.70315106773684	0.0241872775576345	0.585630780168127	Mafk	5	139777268	139788408	+	3901	protein_coding	v-maf musculoaponeurotic fibrosarcoma oncogene family, protein K (avian) [Source:MGI Symbol;Acc:MGI:99951]	TF_bZIP
ENSMUSG00000000983	0.911124813436281	2.11974712083134	1.89961102865458	5.53771131949093	7.78382124512126	12.8892946760881	1.64349432097407	8.73694241356677	-2.42748	0.0242976111074664	0.585630780168127	Wfdc18	11	83599841	83602174	+	1220	protein_coding	WAP four-disulfide core domain 18 [Source:MGI Symbol;Acc:MGI:107506]	-
ENSMUSG00000056904	2.73337444030884	3.17962068124701	0.949805514327291	21.0433030140656	5.83786593384094	6.94038944097052	2.28760021196105	11.2738527962923	-2.30085	0.0245184214344602	0.589336497095724	Gm5620	9	90979202	90980549	+	1348	processed_pseudogene	predicted gene 5620 [Source:MGI Symbol;Acc:MGI:3647798]	-
ENSMUSG00000044881	36.4449925374512	8.47898848332536	19.9459158008731	57.5921977227057	42.8110168481669	46.5997576750878	21.6232989405499	49.0009907486535	-1.16913	0.0246974730010193	0.591786166703462	Coa4	7	100186278	100189576	+	2627	protein_coding	cytochrome c oxidase assembly factor 4 [Source:MGI Symbol;Acc:MGI:1915435]	-
ENSMUSG00000108218	30.9782436568336	39.2153217353798	11.3976661719275	2.21508452779637	15.5676424902425	6.94038944097052	27.1970771880469	8.2410388196698	1.70793734844943	0.0247132430283826	0.591786166703462	Olfr1372-ps1	11	52045549	52058986	-	9812	transcribed_unprocessed_pseudogene	olfactory receptor 1372, pseudogene 1 [Source:MGI Symbol;Acc:MGI:3031206]	-
ENSMUSG00000108197	12.7557473881079	76.3108963499282	4.74902757163645	8.8603381111855	5.83786593384094	7.93187364682345	31.2718904365575	7.54335923061663	2.04886148117542	0.0248342325984944	0.593196688405787	Gm44214	6	86664805	86665410	-	606	lncRNA	predicted gene, 44214 [Source:MGI Symbol;Acc:MGI:5690606]	-
ENSMUSG00000028459	9.11124813436281	46.6344366582895	5.69883308596374	2.21508452779637	5.83786593384094	5.94890523511759	20.4815059595387	4.66728523225163	2.11773027251906	0.0249358574757161	0.594138778682617	Cd72	4	43446462	43454628	-	3422	protein_coding	CD72 antigen [Source:MGI Symbol;Acc:MGI:88345]	-
ENSMUSG00000113167	52.8452391793043	180.178505270664	69.3358025458922	35.441352444742	56.4327040271291	51.5571787043524	100.786515665287	47.8104117254078	1.07079860762676	0.0252119767005907	0.598064606037834	Gm48482	12	14178117	14180649	-	2533	TEC	predicted gene, 48482 [Source:MGI Symbol;Acc:MGI:6098000]	-
ENSMUSG00000102037	10.9334977612354	25.4369654499761	5.69883308596374	2.21508452779637	2.91893296692047	4.95742102926465	14.0230987657251	3.36381284132717	2.04554696712859	0.0252258136201002	0.598064606037834	Bcl2a1a	9	88838953	88844472	+	819	protein_coding	B cell leukemia/lymphoma 2 related protein A1a [Source:MGI Symbol;Acc:MGI:102687]	-
ENSMUSG00000060791	27.3337444030884	39.2153217353798	31.3435819728006	15.5055916945746	14.5946648346024	17.8467157053528	32.6308827037563	15.9823240781766	1.02635354910097	0.0254844805821304	0.600632969460969	Gmfg	7	28136872	28147658	+	2817	protein_coding	glia maturation factor, gamma [Source:MGI Symbol;Acc:MGI:1927135]	-
ENSMUSG00000014158	64.689861753976	91.1491261957476	37.0424150587643	38.7639792364365	36.973150914326	17.8467157053528	64.2938010028293	31.1946152853718	1.04335687034596	0.0256432237783369	0.601509730823959	Trpv4	5	114760213	114796482	-	4076	protein_coding	transient receptor potential cation channel, subfamily V, member 4 [Source:MGI Symbol;Acc:MGI:1926945]	-
ENSMUSG00000046070	1.82224962687256	40.2751952957955	0	0	1.94595531128031	0.991484205852931	14.0324816408893	0.979146505711082	3.81142409842863	0.025654426219139	0.601509730823959	Igfals	17	25084971	25100984	+	3167	protein_coding	insulin-like growth factor binding protein, acid labile subunit [Source:MGI Symbol;Acc:MGI:107973]	-
ENSMUSG00000027510	43.7339910449415	91.1491261957476	38.9420260874189	18.8282184862692	34.0542179474055	30.7360103814409	57.9417144427027	27.8728156050385	1.04749545316955	0.0257583267778157	0.602276971207951	Rbm38	2	172862291	172876527	+	2869	protein_coding	RNA binding motif protein 38 [Source:MGI Symbol;Acc:MGI:1889294]	-
ENSMUSG00000028976	50.1118647389955	13.7783562854037	92.1311348897472	121.829649028801	111.892430398618	113.029199467234	52.0071186380488	115.583759631551	-1.14829	0.0257817029906381	0.602276971207951	Slc2a5	4	150203740	150228626	+	3402	protein_coding	solute carrier family 2 (facilitated glucose transporter), member 5 [Source:MGI Symbol;Acc:MGI:1928369]	-
ENSMUSG00000062778	4.55562406718141	5.29936780207835	8.54824962894562	17.720676222371	16.5406201458827	16.8552314994998	6.13441383273512	17.0388426225845	-1.47237	0.0258217619042661	0.602476249363395	Chia1	3	106020545	106039436	+	1903	protein_coding	chitinase, acidic 1 [Source:MGI Symbol;Acc:MGI:1932052]	-
ENSMUSG00000118087	47.3784902986866	37.0955746145485	17.0964992578912	6.64525358338912	21.4055084240835	10.9063262643822	33.8568547237088	12.9856960906183	1.37444714376076	0.0258764501384292	0.603015958164931	4833438C02Rik	19	46292020	46294075	-	2056	lncRNA	RIKEN cDNA 4833438C02 gene [Source:MGI Symbol;Acc:MGI:2147599]	-
ENSMUSG00000087530	0.911124813436281	19.0777240874821	0	0	0	0	6.66294963363945	0	5.14105486984285	0.0259097506773783	1	Gm15533	7	127601071	127604362	-	3292	lncRNA	predicted gene 15533 [Source:MGI Symbol;Acc:MGI:3782982]	-
ENSMUSG00000030681	185.869461941001	633.804389128571	133.922577520148	156.163459209644	167.352156770107	130.875915172587	317.865476196573	151.463843717446	1.06831508294188	0.0259517128337704	0.604033228429377	Mvp	7	126586032	126613793	-	7627	protein_coding	major vault protein [Source:MGI Symbol;Acc:MGI:1925638]	-
ENSMUSG00000006457	15.4891218284168	42.3949424166268	30.3937764584733	13.2905071667782	11.6757318676819	11.8978104702352	29.4259469011723	12.2880165015651	1.25607012751632	0.0261465362727394	0.607827447245472	Actn3	19	4911244	4927937	-	2901	protein_coding	actinin alpha 3 [Source:MGI Symbol;Acc:MGI:99678]	-
ENSMUSG00000120819	4.55562406718141	3.17962068124701	7.59844411461833	1.10754226389819	0	0	5.11122962101558	0.369180754632729	3.80558835415455	0.0262425728581283	1	ENSMUSG00000120819	9	114240118	114240272	+	155	lncRNA	-	-
ENSMUSG00000112168	7.28899850749025	3.17962068124701	3.79922205730916	11.0754226389819	14.5946648346024	19.8296841170586	4.75594708201547	15.1665905302143	-1.66391	0.0263008609166338	0.609853906471482	Gm34776	10	72776070	72785624	-	1140	lncRNA	predicted gene, 34776 [Source:MGI Symbol;Acc:MGI:5593935]	-
ENSMUSG00000024053	99.3126046645547	192.896987995652	46.5404702020372	55.3771131949093	52.5407934045685	57.5061	112.916687620748	55.1413301796493	1.03179541924123	0.0264758766434487	0.611023583067223	Emilin2	17	71559167	71618973	-	5505	protein_coding	elastin microfibril interfacer 2 [Source:MGI Symbol;Acc:MGI:2389136]	-
ENSMUSG00000051906	1.82224962687256	0	0.949805514327291	8.8603381111855	8.75679890076142	3.96593682341172	0.924018380399951	7.19435794511954	-2.91627	0.0270230713461038	0.616187210403352	Cd209f	8	4152787	4155835	-	1988	protein_coding	CD209f antigen [Source:MGI Symbol;Acc:MGI:1916392]	-
ENSMUSG00000048200	56.4897384330494	73.1312756686812	26.5945544011641	29.903641125251	27.2433743579244	16.8552314994998	52.0718561676316	24.6674156608918	1.07792481013275	0.0270569418296291	0.616187210403352	Cracr2b	7	141041007	141046526	+	2764	protein_coding	calcium release activated channel regulator 2B [Source:MGI Symbol;Acc:MGI:2446129]	-
ENSMUSG00000003477	26.4226195896522	23.3172183291447	52.239303288001	18.8282184862692	9.72977655640157	15.8637472936469	33.9930470689326	14.8072474454392	1.20600783774774	0.0270969210545127	0.616187210403352	Inmt	6	55147611	55152028	-	1600	protein_coding	indolethylamine N-methyltransferase [Source:MGI Symbol;Acc:MGI:102963]	-
ENSMUSG00000028707	0.911124813436281	55.1134251416148	0	2.21508452779637	0.972977655640157	1.98296841170586	18.674849985017	1.72367686504746	3.43879768081321	0.0274148678831538	0.619428108653239	Dmbx1	4	115772316	115797123	-	5856	protein_coding	diencephalon/mesencephalon homeobox 1 [Source:MGI Symbol;Acc:MGI:2153518]	Homeobox
ENSMUSG00000045551	11.8446225746717	37.0955746145485	1.89961102865458	2.21508452779637	2.91893296692047	4.95742102926465	16.9466027392916	3.36381284132717	2.32122960158225	0.0276136535027082	0.621518615763547	Fpr1	17	18096733	18104202	-	1324	protein_coding	formyl peptide receptor 1 [Source:MGI Symbol;Acc:MGI:107443]	-
ENSMUSG00000030865	20.0447458955982	8.47898848332536	9.49805514327291	25.4734720696583	33.0812402917653	28.753041969735	12.6739298407322	29.1025847770529	-1.19121	0.0276799041699069	0.622276810332647	Chp2	7	121818719	121822047	+	1603	protein_coding	calcineurin-like EF hand protein 2 [Source:MGI Symbol;Acc:MGI:1917511]	-
ENSMUSG00000105852	6.37787369405397	22.2573447687291	7.59844411461833	1.10754226389819	3.89191062256063	2.97445261755879	12.0778875258005	2.6579685013392	2.16004052607024	0.0278819621193904	0.623810355587775	Gm42890	3	105866819	105891916	+	3192	lncRNA	predicted gene 42890 [Source:MGI Symbol;Acc:MGI:5663027]	-
ENSMUSG00000041377	14.5779970149805	6.35924136249402	24.6949433725096	39.8715215003347	45.7299498150874	23.7956209404703	15.2107272499947	36.4656974186308	-1.2535	0.0284580665294104	0.629270293463759	Ninj2	6	120070311	120177300	+	937	protein_coding	ninjurin 2 [Source:MGI Symbol;Acc:MGI:1352751]	-
ENSMUSG00000110275	9.11124813436281	14.8382298458194	4.74902757163645	57.5921977227057	12.648709523322	17.8467157053528	9.56616851727288	29.3625409837935	-1.6197	0.0284849444683736	0.629270293463759	Gm5905	7	140757798	140758377	-	580	processed_pseudogene	predicted gene 5905 [Source:MGI Symbol;Acc:MGI:3647422]	-
ENSMUSG00000019997	126.646349067643	924.209744682464	116.826078262257	107.431599598124	97.2977655640157	67.4209259979993	389.227390670788	90.7167637200464	2.10099272916008	0.0285736010662001	0.630372563631712	Ccn2	10	24471340	24474581	+	2861	protein_coding	cellular communication network factor 2 [Source:MGI Symbol;Acc:MGI:95537]	-
ENSMUSG00000115149	20.9558707090345	3.17962068124701	25.6447488868368	40.9790637642329	43.7839945038071	40.6508524399702	16.5934134257061	41.8046369026701	-1.32316	0.0286503995186806	0.630737885256299	9330188P03Rik	14	105826893	105869492	+	5030	lncRNA	RIKEN cDNA 9330188P03 gene [Source:MGI Symbol;Acc:MGI:2686435]	-
ENSMUSG00000104988	12.7557473881079	3.17962068124701	6.64863860029103	32.1187256530474	16.5406201458827	16.8552314994998	7.52800222321533	21.8382	-1.51767	0.028692633936541	0.630763010401213	Gm43622	9	110081194	110083212	-	2019	TEC	predicted gene 43622 [Source:MGI Symbol;Acc:MGI:5663759]	-
ENSMUSG00000031494	0	0	0.949805514327291	4.43016905559275	5.83786593384094	3.96593682341172	0.316601838109097	4.74465727094847	-3.76972	0.0287244330688837	1	Cd209a	8	3793397	3798984	-	1583	protein_coding	CD209a antigen [Source:MGI Symbol;Acc:MGI:2157942]	-
ENSMUSG00000022041	34.6227429105787	104.927482481151	30.3937764584733	32.1187256530474	19.4595531128031	21.8126525287645	56.6480006167344	24.4636437648717	1.21032354340316	0.0290832328954229	0.634522991684865	Chrna2	14	66372488	66390397	+	3787	protein_coding	cholinergic receptor, nicotinic, alpha polypeptide 2 (neuronal) [Source:MGI Symbol;Acc:MGI:87886]	-
ENSMUSG00000020566	3.64449925374513	4.23949424166268	6.64863860029103	22.1508452779637	6.8108435894811	18.8381999112057	4.84421069856628	15.9332962595502	-1.71255	0.0291410754678249	0.634522991684865	Atp6v1c2	12	17334722	17379360	-	2174	protein_coding	ATPase, H+ transporting, lysosomal V1 subunit C2 [Source:MGI Symbol;Acc:MGI:1916025]	-
ENSMUSG00000047021	29.155994029961	11.6586091645724	19.9459158008731	52.0544864032148	40.8650615368866	32.7189787931467	20.2535063318022	41.8795089110827	-1.03738	0.029181098965863	0.634522991684865	Cfap65	1	74941230	74974758	-	7817	protein_coding	cilia and flagella associated protein 65 [Source:MGI Symbol;Acc:MGI:2444274]	-
ENSMUSG00000117255	11.8446225746717	89.0293790749163	3.79922205730916	4.43016905559275	10.7027542120417	8.92335785267638	34.8910745689657	8.01876037343695	2.11232533317332	0.0292207981936617	0.634522991684865	Gm49864	17	29018468	29020597	-	2130	lncRNA	predicted gene, 49864 [Source:MGI Symbol;Acc:MGI:6270538]	-
ENSMUSG00000090558	0	0	0	3.32262679169456	5.83786593384094	1.98296841170586	0	3.71448704574712	-4.37884	0.0293829908387947	1	Gm17202	5	107552689	107579776	-	951	lncRNA	predicted gene 17202 [Source:MGI Symbol;Acc:MGI:4938029]	-
ENSMUSG00000030858	2.73337444030884	24.3770918895604	1.89961102865458	1.10754226389819	0	1.98296841170586	9.67002578617461	1.03017022520135	3.22846447966375	0.0295048096212	0.635634055300463	Fam24b	7	130927673	130931245	-	680	protein_coding	family with sequence similarity 24 member B [Source:MGI Symbol;Acc:MGI:1916568]	-
ENSMUSG00000024014	35.533867724015	222.573447687291	35.1428040301098	34.3338101808438	43.7839945038071	31.7274945872938	97.7500398138051	36.6150997573149	1.41344853540887	0.0296675138355277	0.638115667956562	Pim1	17	29709727	29715086	+	3362	protein_coding	proviral integration site 1 [Source:MGI Symbol;Acc:MGI:97584]	-
ENSMUSG00000020641	25.5114947762159	46.6344366582895	22.795332343855	46.5167750837238	46.7029274707276	97.1654521735872	31.6470879261201	63.4617182426795	-1.01067	0.0297312345926073	0.638115667956562	Rsad2	12	26492745	26506451	-	4335	protein_coding	radical S-adenosyl methionine domain containing 2 [Source:MGI Symbol;Acc:MGI:1929628]	-
ENSMUSG00000066632	19.1336210821619	28.6165861312231	19.9459158008731	148.410663362357	26.2703967022842	19.8296841170586	22.565374338086	64.8369147272333	-1.52124	0.0297751081576518	0.638115667956562	Pgk1-rs7	12	10948986	10950240	-	1255	processed_pseudogene	phosphoglycerate kinase-1, related sequence-7 [Source:MGI Symbol;Acc:MGI:97562]	-
ENSMUSG00000073530	8.20012332092653	2.11974712083134	9.49805514327291	19.9357607501674	14.5946648346024	22.8041367346174	6.60597519501026	19.111520773129	-1.51692	0.0298115265374976	0.638115667956562	Pappa2	1	158539297	158808060	-	10294	protein_coding	pappalysin 2 [Source:MGI Symbol;Acc:MGI:3051647]	-
ENSMUSG00000121255	3.64449925374513	9.53886204374103	5.69883308596374	0	0.972977655640157	0.991484205852931	6.2940647944833	0.654820620497696	3.22074544121094	0.0298266116156304	1	ENSMUSG00000121255	2	37320937	37321778	+	842	lncRNA	novel transcript, antisense to Zbtb6	-
ENSMUSG00000082051	0	0	0	2.21508452779637	5.83786593384094	2.97445261755879	0	3.6758010263987	-4.36589	0.0300115059633979	1	Gm16072	18	12420461	12422837	+	2377	processed_pseudogene	predicted gene 16072 [Source:MGI Symbol;Acc:MGI:3801776]	-
ENSMUSG00000108049	32.8004932837061	14.8382298458194	27.5443599154914	29.903641125251	73.946301828652	52.5486629102053	25.0610276816723	52.1328686213694	-1.05402	0.0301700264710974	0.640248022358162	Gm44168	6	87963173	87966711	+	3539	TEC	predicted gene, 44168 [Source:MGI Symbol;Acc:MGI:5690560]	-
ENSMUSG00000028036	14.5779970149805	10.5987356041567	6.64863860029103	18.8282184862692	50.5948380932882	15.8637472936469	10.6084570731427	28.4289346244014	-1.42334	0.0302965982974248	0.64117888466321	Ptgfr	3	151502139	151543267	-	6778	protein_coding	prostaglandin F receptor [Source:MGI Symbol;Acc:MGI:97796]	-
ENSMUSG00000081058	28.2448692165247	7.41911492290969	46.5404702020372	60.9148245144003	52.5407934045685	74.3613154389698	27.4014847804905	62.6056444526462	-1.18581	0.0304089437987224	0.641373628090272	H3c15	3	96145424	96146443	-	1020	protein_coding	H3 clustered histone 15 [Source:MGI Symbol;Acc:MGI:2448357]	-
ENSMUSG00000095105	0.911124813436281	3.17962068124701	6.64863860029103	11.0754226389819	16.5406201458827	11.8978104702352	3.57979469832478	13.1712844183666	-1.88507	0.0305309238315812	0.64323640958951	Edaradd	13	12487513	12535319	-	6668	protein_coding	EDAR (ectodysplasin-A receptor)-associated death domain [Source:MGI Symbol;Acc:MGI:1931001]	-
ENSMUSG00000005057	90.2013565301918	228.932689049785	68.3859970315649	93.0335501674477	46.7029274707276	48.5827260867936	129.173347537181	62.773067908323	1.04158487691335	0.0307193212235302	0.64457917683635	Sh2b2	5	136247001	136275410	-	5406	protein_coding	SH2B adaptor protein 2 [Source:MGI Symbol;Acc:MGI:1345171]	-
ENSMUSG00000026605	12.7557473881079	4.23949424166268	21.8455268295277	16.6131339584728	45.7299498150874	41.6423366458231	12.9469228197661	34.6618068064611	-1.4159	0.0307768712437637	0.644682673251977	Cenpf	1	189372803	189420283	-	15433	protein_coding	centromere protein F [Source:MGI Symbol;Acc:MGI:1313302]	-
ENSMUSG00000026414	63.7787369405397	163.220528304013	24.6949433725096	34.3338101808438	27.2433743579244	42.633820851676	83.8980695390208	34.7370017968147	1.26960288809235	0.0308563661312546	0.644682673251977	Tnnt2	1	135764092	135779998	+	7752	protein_coding	troponin T2, cardiac [Source:MGI Symbol;Acc:MGI:104597]	-
ENSMUSG00000110027	47.3784902986866	6.35924136249402	60.7875529169466	105.216515070328	99.243720875296	71.386862821411	38.1750948593757	91.9490329223449	-1.26291	0.0309415347694107	0.644682673251977	C030029H02Rik	7	135870051	135920251	+	4540	lncRNA	RIKEN cDNA C030029H02 gene [Source:MGI Symbol;Acc:MGI:1924633]	-
ENSMUSG00000064294	22.778120335907	15.8981034062351	6.64863860029103	33.2262679169456	57.4056816827693	20.8211683229116	15.1082874474777	37.1510393075421	-1.29762	0.0310318488086245	0.644682673251977	Aox3	1	58152289	58239857	+	7033	protein_coding	aldehyde oxidase 3 [Source:MGI Symbol;Acc:MGI:1918974]	-
ENSMUSG00000036972	51.934114365868	16.9579769666507	21.8455268295277	53.162028667113	92.4328772858149	47.5912418809407	30.2458727206821	64.3953826112895	-1.08513	0.0310381526710879	0.644682673251977	Zic4	9	91244466	91271401	+	10335	protein_coding	zinc finger protein of the cerebellum 4 [Source:MGI Symbol;Acc:MGI:107201]	zf-C2H2
ENSMUSG00000002769	15.4891218284168	61.4726665041089	8.54824962894562	6.64525358338912	9.72977655640157	9.91484205852931	28.5033459871571	8.76329073277333	1.69216639680376	0.0313212006333517	0.646199829318638	Gnmt	17	47036590	47040094	-	1206	protein_coding	glycine N-methyltransferase [Source:MGI Symbol;Acc:MGI:1202304]	-
ENSMUSG00000105039	0.911124813436281	0	0.949805514327291	7.75279584728731	4.86488827820079	4.95742102926465	0.620310109254524	5.85836838491758	-3.19491	0.0313518395451189	1	Gm32585	5	125315378	125349879	-	764	lncRNA	predicted gene, 32585 [Source:MGI Symbol;Acc:MGI:5591744]	-
ENSMUSG00000114836	3.64449925374513	0	7.59844411461833	21.0433030140656	5.83786593384094	22.8041367346174	3.74764778945448	16.5617685608413	-2.1249	0.0313940780278752	0.646199829318638	Gm18517	13	81233510	81235683	-	2174	transcribed_processed_pseudogene	predicted gene, 18517 [Source:MGI Symbol;Acc:MGI:5010702]	-
ENSMUSG00000111229	3.64449925374513	0	0.949805514327291	11.0754226389819	0.972977655640157	22.8041367346174	1.53143492269081	11.6175123430798	-2.89142	0.0315473809360327	0.646199829318638	Gm39323	9	43923032	43952356	-	2942	lncRNA	predicted gene, 39323 [Source:MGI Symbol;Acc:MGI:5622208]	-
ENSMUSG00000042784	7.28899850749025	46.6344366582895	7.59844411461833	2.21508452779637	4.86488827820079	7.93187364682345	20.507293093466	5.00394881760687	2.01959514686773	0.031585906957909	0.646199829318638	Muc1	3	89136364	89140688	+	2346	protein_coding	mucin 1, transmembrane [Source:MGI Symbol;Acc:MGI:97231]	-
ENSMUSG00000089997	30.0671188433973	103.867608920736	13.2972772005821	15.5055916945746	16.5406201458827	20.8211683229116	49.0773349882383	17.6224600544563	1.47248121204447	0.0323618432191466	0.652044082164072	1810020O05Rik	6	87652572	87699783	-	3681	protein_coding	Riken cDNA 1810020O05 gene [Source:MGI Symbol;Acc:MGI:3586838]	-
ENSMUSG00000050035	3.64449925374513	9.53886204374103	11.3976661719275	18.8282184862692	15.5676424902425	30.7360103814409	8.19367582313788	21.7106237859842	-1.41331	0.0324601126652848	0.652240055647662	Fhl4	10	84932151	84938359	-	3554	protein_coding	four and a half LIM domains 4 [Source:MGI Symbol;Acc:MGI:1338765]	-
ENSMUSG00000022766	22.778120335907	11.6586091645724	15.1968882292367	44.3016905559275	57.4056816827693	15.8637472936469	16.5445392432387	39.1903731774479	-1.23855	0.0325464878440815	0.652603185952312	Serpind1	16	17149235	17161439	+	2191	protein_coding	serine (or cysteine) peptidase inhibitor, clade D, member 1 [Source:MGI Symbol;Acc:MGI:96051]	-
ENSMUSG00000032719	3.64449925374513	1.05987356041567	2.84941654298187	14.3980494306764	6.8108435894811	9.91484205852931	2.51792978571422	10.3745783595623	-2.01899	0.0327035783391598	0.653761809958554	Sbspon	1	15924086	15962946	-	2748	protein_coding	somatomedin B and thrombospondin, type 1 domain containing [Source:MGI Symbol;Acc:MGI:2684952]	-
ENSMUSG00000078787	25.5114947762159	97.5083675582416	23.7451378581823	17.720676222371	14.5946648346024	25.7785893521762	48.9216667308799	19.3646434697165	1.33185129160836	0.032786285017733	0.653761809958554	Cyp2t4	7	26853139	26858093	+	1650	protein_coding	cytochrome P450, family 2, subfamily t, polypeptide 4 [Source:MGI Symbol;Acc:MGI:2686296]	-
ENSMUSG00000045667	27.3337444030884	231.052436170616	26.5945544011641	42.0866060281311	31.135284980485	23.7956209404703	94.9935783249562	32.3391706496955	1.55336439759979	0.0329269393350231	0.655417587242663	Smtnl2	11	72279990	72302539	-	3815	protein_coding	smoothelin-like 2 [Source:MGI Symbol;Acc:MGI:2442764]	-
ENSMUSG00000025804	11.8446225746717	31.7962068124701	6.64863860029103	6.64525358338912	3.89191062256063	3.96593682341172	16.7631559958109	4.83436700978716	1.79451782984962	0.0330737258883778	0.657654347555682	Ccr1	9	123762161	123768729	-	2833	protein_coding	chemokine (C-C motif) receptor 1 [Source:MGI Symbol;Acc:MGI:104618]	-
ENSMUSG00000100954	10.9334977612354	6.35924136249402	11.3976661719275	21.0433030140656	22.3784860797236	22.8041367346174	9.56346843188563	22.0753086094689	-1.19932	0.033173596502893	0.65832202483201	Gm10138	1	151174226	151220982	-	3331	lncRNA	predicted gene 10138 [Source:MGI Symbol;Acc:MGI:3708522]	-
ENSMUSG00000001348	14.5779970149805	33.9159539333014	5.69883308596374	5.53771131949093	2.91893296692047	6.94038944097052	18.0642613447486	5.13234457579397	1.81199804958469	0.0332380156312427	0.658864357569935	Acp5	9	22038023	22047007	-	2030	protein_coding	acid phosphatase 5, tartrate resistant [Source:MGI Symbol;Acc:MGI:87883]	-
ENSMUSG00000035896	3.64449925374513	0	7.59844411461833	11.0754226389819	11.6757318676819	22.8041367346174	3.74764778945448	15.1850970804271	-2.00185	0.0333158480980925	0.658975045118647	Rnase1	14	51382455	51384242	-	992	protein_coding	ribonuclease, RNase A family, 1 (pancreatic) [Source:MGI Symbol;Acc:MGI:97919]	-
ENSMUSG00000021631	0	0	0	11.0754226389819	3.89191062256063	0	0	4.98911108718083	-4.79795	0.0336658547497425	1	Mrps36-ps1	17	54173743	54174048	-	306	processed_pseudogene	mitichondrial ribosomal protein S36, pseudogene 1 [Source:MGI Symbol;Acc:MGI:3809201]	-
ENSMUSG00000044726	20.0447458955982	2.11974712083134	39.8918316017462	56.4846554588075	59.3516369940496	52.5486629102053	20.6854415393919	56.1283184543542	-1.43362	0.0338411641856462	0.659389	Erich5	15	34453451	34474038	+	2383	protein_coding	glutamate rich 5 [Source:MGI Symbol;Acc:MGI:2447772]	-
ENSMUSG00000039942	22.778120335907	58.2930458228619	21.8455268295277	15.5055916945746	14.5946648346024	14.872263087794	34.3055643294322	14.9908398723236	1.18882585869708	0.0338855930465573	0.659389	Ptger4	15	5236142	5273668	-	6648	protein_coding	prostaglandin E receptor 4 (subtype EP4) [Source:MGI Symbol;Acc:MGI:104311]	-
ENSMUSG00000095675	8.20012332092653	57.2331722624462	18.9961102865458	12.1829649028801	7.78382124512126	0	28.1431352899728	6.6555953826671	2.08521384270037	0.0342644801068958	0.662712500367076	Ccl21b	4	42255693	42256825	+	869	protein_coding	chemokine (C-C motif) ligand 21B (leucine) [Source:MGI Symbol;Acc:MGI:1349182]	-
ENSMUSG00000027068	6.37787369405397	4.23949424166268	0.949805514327291	0	0	0	3.85572448334798	0	4.35867972781142	0.0343180906043845	1	Dhrs9	2	69210789	69234877	+	4281	protein_coding	dehydrogenase/reductase (SDR family) member 9 [Source:MGI Symbol;Acc:MGI:2442798]	-
ENSMUSG00000096932	0.911124813436281	2.11974712083134	1.89961102865458	9.96788037508368	2.91893296692047	12.8892946760881	1.64349432097407	8.59203600603075	-2.39615	0.0345288675370267	0.664463373378694	5033403F01Rik	13	39144595	39150581	+	1678	lncRNA	RIKEN cDNA 5033403F01 gene [Source:MGI Symbol;Acc:MGI:1923208]	-
ENSMUSG00000069223	0	0	0	4.43016905559275	2.91893296692047	2.97445261755879	0	3.44118	-4.26473	0.034735424860177	1	4930451E10Rik	13	55922949	55932318	-	900	lncRNA	RIKEN cDNA 4930451E10 gene [Source:MGI Symbol;Acc:MGI:1925361]	-
ENSMUSG00000058914	0.911124813436281	0	0.949805514327291	6.64525358338912	2.91893296692047	7.93187364682345	0.620310109254524	5.83202006571101	-3.19086	0.0347909688378781	1	C1qtnf3	15	10952418	10980236	+	2557	protein_coding	C1q and tumor necrosis factor related protein 3 [Source:MGI Symbol;Acc:MGI:1932136]	-
ENSMUSG00000089685	11.8446225746717	3.17962068124701	8.54824962894562	16.6131339584728	24.3244413910039	20.8211683229116	7.85749762828809	20.5862478907961	-1.37697	0.0349676849786276	0.672230877521725	Gm9017	16	60425129	60431599	+	881	lncRNA	predicted gene 9017 [Source:MGI Symbol;Acc:MGI:3646937]	-
ENSMUSG00000099875	33.7116180971424	67.8319078666029	17.0964992578912	18.8282184862692	15.5676424902425	16.8552314994998	39.5466750738788	17.0836974920038	1.20774413142395	0.0352331604203958	0.673348813146356	Rbm3-ps	1	150141286	150141750	-	465	processed_pseudogene	RNA binding motif (RNP1, RRM) protein 3 [Source:MGI Symbol;Acc:MGI:3642874]	-
ENSMUSG00000117238	5.46674888061769	36.0357010541328	7.59844411461833	1.10754226389819	2.91893296692047	6.94038944097052	16.3669646831229	3.65562155726306	2.14379710469189	0.035289729402299	0.673348813146356	ENSMUSG00000117238	7	12357715	12374226	-	7600	lncRNA	novel transcript	-
ENSMUSG00000020884	10.9334977612354	8.47898848332536	0.949805514327291	13.2905071667782	58.3786593384094	7.93187364682345	6.78743058629601	26.5336800506704	-1.96969	0.035421438932036	0.673607575577885	Asgr1	11	69944911	69948720	+	1591	protein_coding	asialoglycoprotein receptor 1 [Source:MGI Symbol;Acc:MGI:88081]	-
ENSMUSG00000121196	10.9334977612354	41.3350688562111	6.64863860029103	0	8.75679890076142	3.96593682341172	19.6390684059125	4.24091190805771	2.18921177872777	0.0355645320084259	0.673607575577885	ENSMUSG00000121196	2	180532433	180532764	+	332	lncRNA	novel transcript	-
ENSMUSG00000001131	7.28899850749025	58.2930458228619	3.79922205730916	1.10754226389819	9.72977655640157	2.97445261755879	23.1270887958871	4.60392381261952	2.31187132896058	0.0355869459332178	0.673607575577885	Timp1	X	20736405	20740974	+	888	protein_coding	tissue inhibitor of metalloproteinase 1 [Source:MGI Symbol;Acc:MGI:98752]	-
ENSMUSG00000035539	4.55562406718141	2.11974712083134	4.74902757163645	22.1508452779637	9.72977655640157	7.93187364682345	3.80813291988307	13.2708318270629	-1.78289	0.0361924694494671	0.676988107363795	Ccdc180	4	45890303	45950774	+	5292	protein_coding	coiled-coil domain containing 180 [Source:MGI Symbol;Acc:MGI:2685871]	-
ENSMUSG00000023267	30.0671188433973	48.7541837791208	18.0463047722185	16.6131339584728	17.5135978015228	5.94890523511759	32.2892024649122	13.3585456650377	1.27244245603759	0.0363126796368518	0.676988107363795	Gabrr2	4	33062999	33095865	+	2105	protein_coding	gamma-aminobutyric acid (GABA) C receptor, subunit rho 2 [Source:MGI Symbol;Acc:MGI:95626]	-
ENSMUSG00000026832	12.7557473881079	27.5567125708074	9.49805514327291	5.53771131949093	7.78382124512126	0.991484205852931	16.6035050340628	4.77100559015504	1.79494228596191	0.0363134025876754	0.676988107363795	Cytip	2	58019149	58085544	-	6744	protein_coding	cytohesin 1 interacting protein [Source:MGI Symbol;Acc:MGI:2183535]	-
ENSMUSG00000104671	7.28899850749025	29.6764596916388	7.59844411461833	4.43016905559275	3.89191062256063	3.96593682341172	14.8546341045824	4.0960055005217	1.8515528771667	0.0364772578637724	0.677314269611076	Gm43062	3	102978490	102979808	+	1319	lncRNA	predicted gene 43062 [Source:MGI Symbol;Acc:MGI:5663199]	-
ENSMUSG00000061535	10.0223729477991	1.05987356041567	5.69883308596374	25.4734720696583	12.648709523322	15.8637472936469	5.5936931980595	17.9953096288757	-1.66266	0.0366330713679114	0.677314269611076	C1qtnf7	5	43672881	43776145	+	4162	protein_coding	C1q and tumor necrosis factor related protein 7 [Source:MGI Symbol;Acc:MGI:1925911]	-
ENSMUSG00000120801	3.64449925374513	2.11974712083134	4.74902757163645	0	0	0	3.50442464873764	0	4.22295280752223	0.0366826666064422	1	ENSMUSG00000120801	4	155048355	155048830	-	476	lncRNA	novel transcript, antisense to Pank4	-
ENSMUSG00000028587	27.3337444030884	31.7962068124701	18.9961102865458	11.0754226389819	15.5676424902425	8.92335785267638	26.0420205007015	11.8554743273003	1.13079538466025	0.0368345594896892	0.677314269611076	Orc1	4	108436620	108472030	+	3479	protein_coding	origin recognition complex, subunit 1 [Source:MGI Symbol;Acc:MGI:1328337]	-
ENSMUSG00000040714	38.2672421643238	84.7898848332536	18.9961102865458	18.8282184862692	23.3514637353638	19.8296841170586	47.3510790947077	20.6697887795639	1.19035489978762	0.0372726688154704	0.677314269611076	Klc3	7	19128362	19138029	-	2647	protein_coding	kinesin light chain 3 [Source:MGI Symbol;Acc:MGI:1277971]	-
ENSMUSG00000075391	9.11124813436281	5.29936780207835	3.79922205730916	54.2695709310112	7.78382124512126	6.94038944097052	6.06994599791678	22.997927205701	-1.91128	0.0373482653851571	0.677314269611076	Glo1-ps	2	35230421	35230975	+	555	processed_pseudogene	glyoxalase 1, pseudogene [Source:MGI Symbol;Acc:MGI:3649615]	-
ENSMUSG00000028463	0.911124813436281	3.17962068124701	2.84941654298187	15.5055916945746	6.8108435894811	6.94038944097052	2.31338734588839	9.75227490834208	-2.08466	0.037370110677899	0.677314269611076	Car9	4	43506966	43513729	+	2304	protein_coding	carbonic anhydrase 9 [Source:MGI Symbol;Acc:MGI:2447188]	-
ENSMUSG00000054435	25.5114947762159	20.1375976478977	7.59844411461833	4.43016905559275	5.83786593384094	7.93187364682345	17.749178846244	6.06663621208571	1.54376757937546	0.0375716589317413	0.677314269611076	Gimap4	6	48661483	48668994	+	1837	protein_coding	GTPase, IMAP family member 4 [Source:MGI Symbol;Acc:MGI:1349656]	-
ENSMUSG00000060029	31.8893684702698	85.8497583936693	33.2431930014552	24.3659298057601	14.5946648346024	30.7360103814409	50.3274399551314	23.2322016739344	1.11188197152385	0.0376309264619804	0.677314269611076	4930473A02Rik	2	130385711	130405669	-	1409	lncRNA	RIKEN cDNA 4930473A02 gene [Source:MGI Symbol;Acc:MGI:2447823]	-
ENSMUSG00000094108	0	1.05987356041567	0.949805514327291	7.75279584728731	0	15.8637472936469	0.66989302491432	7.87218104697807	-3.58091	0.0376431046770239	0.677314269611076	Gm17258	2	175999042	176000309	+	1266	pseudogene	predicted gene, 17258 [Source:MGI Symbol;Acc:MGI:4936892]	-
ENSMUSG00000079466	0	1.05987356041567	0	7.75279584728731	5.83786593384094	0.991484205852931	0.353291186805223	4.86071532899373	-3.79936	0.0376938806471779	1	Prdm12	2	31530049	31545807	+	2471	protein_coding	PR domain containing 12 [Source:MGI Symbol;Acc:MGI:2685844]	zf-C2H2
ENSMUSG00000000562	25.5114947762159	41.3350688562111	21.8455268295277	17.720676222371	14.5946648346024	7.93187364682345	29.5640301539849	13.4157382345989	1.14111742102155	0.0377152717430006	0.677314269611076	Adora3	3	105778174	105816242	+	3729	protein_coding	adenosine A3 receptor [Source:MGI Symbol;Acc:MGI:104847]	-
ENSMUSG00000120942	0.911124813436281	0	0	2.21508452779637	2.91893296692047	8.92335785267638	0.303708271145427	4.68579178246441	-3.75449	0.0377555494314775	1	ENSMUSG00000120942	11	96766533	96771275	-	593	lncRNA	novel transcript	-
ENSMUSG00000109198	5.46674888061769	49.8140573395365	0.949805514327291	3.32262679169456	2.91893296692047	3.96593682341172	18.7435372448272	3.40249886067559	2.4556009099877	0.0378045780965055	0.677314269611076	D7Bwg0826e	7	44543729	44547523	-	3795	TEC	DNA segment, Chr 7, Brigham & Women's Genetics 0826 expressed [Source:MGI Symbol;Acc:MGI:106455]	-
ENSMUSG00000052212	11.8446225746717	38.1554481749641	4.74902757163645	5.53771131949093	6.8108435894811	1.98296841170586	18.2496994404241	4.77717444022597	1.92857541954841	0.0378548554235487	0.677314269611076	Cd177	7	24443408	24459736	-	2840	protein_coding	CD177 antigen [Source:MGI Symbol;Acc:MGI:1916141]	-
ENSMUSG00000000731	16.4002466418531	9.53886204374103	1.89961102865458	2.21508452779637	1.94595531128031	0.991484205852931	9.27957323808289	1.71750801497654	2.44244898911823	0.037927796149824	0.677314269611076	Aire	10	77865856	77879444	-	3825	protein_coding	autoimmune regulator (autoimmune polyendocrinopathy candidiasis ectodermal dystrophy) [Source:MGI Symbol;Acc:MGI:1338803]	SAND
ENSMUSG00000085363	5.46674888061769	0	2.84941654298187	11.0754226389819	13.6216871789622	9.91484205852931	2.77205514119985	11.5373172921578	-2.02775	0.0379293411893346	0.677314269611076	Gm15478	5	67799744	67804119	+	2172	lncRNA	predicted gene 15478 [Source:MGI Symbol;Acc:MGI:3705145]	-
ENSMUSG00000010476	10.0223729477991	11.6586091645724	10.4478606576002	45.4092328198257	21.4055084240835	12.8892946760881	10.7096142566572	26.5680119733324	-1.30655	0.0379851812215078	0.677314269611076	Ebf3	7	136795402	136916174	-	9227	protein_coding	early B cell factor 3 [Source:MGI Symbol;Acc:MGI:894289]	COE
ENSMUSG00000097476	8.20012332092653	44.5146895374581	4.74902757163645	2.21508452779637	8.75679890076142	1.98296841170586	19.1546134766737	4.31828394675455	2.13314249097954	0.0380343536505751	0.677314269611076	Gm26583	12	112909983	112914132	-	3684	lncRNA	predicted gene, 26583 [Source:MGI Symbol;Acc:MGI:5477077]	-
ENSMUSG00000120939	7.28899850749025	3.17962068124701	4.74902757163645	12.1829649028801	11.6757318676819	20.8211683229116	5.07254892012457	14.8932883644912	-1.54378	0.0380749784110532	0.677314269611076	ENSMUSG00000120939	9	105372405	105374397	+	1993	lncRNA	novel transcript, antisense to KO:Atp2c1and Atp2c1	-
ENSMUSG00000084013	5.46674888061769	6.35924136249402	7.59844411461833	18.8282184862692	19.4595531128031	11.8978104702352	6.47481145257668	16.7285273564358	-1.36909	0.0383785355456369	0.677314269611076	Gm14270	2	170126955	170127800	+	846	processed_pseudogene	predicted gene 14270 [Source:MGI Symbol;Acc:MGI:3649849]	-
ENSMUSG00000045102	7.28899850749025	31.7962068124701	8.54824962894562	2.21508452779637	1.94595531128031	7.93187364682345	15.877818316302	4.03097116196671	1.96400662402038	0.0385866162242615	0.677712913078504	Poln	5	34164523	34326792	-	5423	protein_coding	DNA polymerase N [Source:MGI Symbol;Acc:MGI:2675617]	-
ENSMUSG00000022468	10.0223729477991	117.645965206139	9.49805514327291	11.0754226389819	17.5135978015228	9.91484205852931	45.7221310990705	12.8346208330113	1.82741700372526	0.0389298375801487	0.679799591957155	Endou	15	97608896	97629220	-	2745	protein_coding	endonuclease, polyU-specific [Source:MGI Symbol;Acc:MGI:97746]	-
ENSMUSG00000079436	1.82224962687256	0	1.89961102865458	6.64525358338912	16.5406201458827	1.98296841170586	1.24062021850905	8.38961404699255	-2.73033	0.0390027744780672	0.679799591957155	Kcnj13	1	87314085	87322451	-	1270	protein_coding	potassium inwardly-rectifying channel, subfamily J, member 13 [Source:MGI Symbol;Acc:MGI:3781032]	-
ENSMUSG00000031167	1535.24531064013	2883.91595789104	650.616777314194	573.706892699261	736.544085319599	840.778606563285	1689.92601528179	717.009861527382	1.23674295081827	0.0396485719024493	0.68091840757507	Rbm3	X	8005214	8012119	-	4698	protein_coding	RNA binding motif (RNP1, RRM) protein 3 [Source:MGI Symbol;Acc:MGI:1099460]	-
ENSMUSG00000093673	0.911124813436281	18.0178505270664	2.84941654298187	0	0.972977655640157	0.991484205852931	7.25946396116152	0.654820620497696	3.42846601143816	0.0396626105452859	0.68091840757507	Gm20644	11	98176208	98178270	+	2063	lncRNA	predicted gene 20644 [Source:MGI Symbol;Acc:MGI:5313091]	-
ENSMUSG00000104237	4.55562406718141	0	2.84941654298187	9.96788037508368	5.83786593384094	17.8467157053528	2.46834687005443	11.2174873380925	-2.15602	0.0398159289336791	0.68091840757507	Gm33533	1	36778129	36783873	-	1633	lncRNA	predicted gene, 33533 [Source:MGI Symbol;Acc:MGI:5592692]	-
ENSMUSG00000023905	62.8676121271034	481.182596428714	59.8377474026193	53.162028667113	63.2435476166102	26.7700735580291	201.295985319479	47.7252166139174	2.0759957555689	0.0399154598817088	0.681241971776718	Tnfrsf12a	17	23894419	23896442	-	1932	protein_coding	tumor necrosis factor receptor superfamily, member 12a [Source:MGI Symbol;Acc:MGI:1351484]	-
ENSMUSG00000042677	20.0447458955982	81.6102641520066	23.7451378581823	17.720676222371	15.5676424902425	18.8381999112057	41.800049301929	17.3755062079397	1.26119036278479	0.0401609883512345	0.683543929586693	Zc3h12a	4	125012216	125021633	-	2882	protein_coding	zinc finger CCCH type containing 12A [Source:MGI Symbol;Acc:MGI:2385891]	-
ENSMUSG00000111577	0.911124813436281	5.29936780207835	4.74902757163645	0	0	0	3.65317339571703	0	4.27539754363888	0.0401682763268254	1	Gm47136	9	122516133	122543398	-	453	lncRNA	predicted gene, 47136 [Source:MGI Symbol;Acc:MGI:6095893]	-
ENSMUSG00000089929	11.8446225746717	21.1974712083134	5.69883308596374	3.32262679169456	4.86488827820079	2.97445261755879	12.9136422896496	3.72065589581805	1.78556083105987	0.0404794346435721	0.683543929586693	Bcl2a1b	9	89081262	89089880	+	817	protein_coding	B cell leukemia/lymphoma 2 related protein A1b [Source:MGI Symbol;Acc:MGI:1278326]	-
ENSMUSG00000106396	30.0671188433973	7.41911492290969	36.092609544437	37.6564369725384	61.2975923053299	60.4805365570288	24.5262811035813	53.144855278299	-1.10981	0.0406476817101445	0.683543929586693	Gm42902	5	107540597	107551346	-	662	lncRNA	predicted gene 42902 [Source:MGI Symbol;Acc:MGI:5663039]	-
ENSMUSG00000042828	0	82.6701377124223	3.79922205730916	2.21508452779637	4.86488827820079	5.94890523511759	28.8231199232438	4.34295934703825	2.72228820186661	0.040650366475169	0.683543929586693	Trim72	7	127603121	127610205	+	2233	protein_coding	tripartite motif-containing 72 [Source:MGI Symbol;Acc:MGI:3612190]	-
ENSMUSG00000111244	3.64449925374513	6.35924136249402	0.949805514327291	0	0	0	3.65118204352215	0	4.27449876840454	0.0408050692212517	1	Gm47130	9	122340336	122340676	-	341	processed_pseudogene	predicted gene, 47130 [Source:MGI Symbol;Acc:MGI:6095883]	-
ENSMUSG00000074912	0.911124813436281	20.1375976478977	1.89961102865458	1.10754226389819	0.972977655640157	0	7.64944449666286	0.693506639846115	3.4688947637868	0.0408144656265852	0.683543929586693	Gm14207	2	119151656	119156675	-	2703	lncRNA	predicted gene 14207 [Source:MGI Symbol;Acc:MGI:3649550]	-
ENSMUSG00000022491	6.37787369405397	18.0178505270664	1.89961102865458	0	1.94595531128031	1.98296841170586	8.76511174992498	1.30964124099539	2.70775092308445	0.0411524345678036	0.687396741395244	Glycam1	15	103471186	103473508	-	2133	protein_coding	glycosylation dependent cell adhesion molecule 1 [Source:MGI Symbol;Acc:MGI:95759]	-
ENSMUSG00000106627	1.82224962687256	0	0.949805514327291	8.8603381111855	2.91893296692047	7.93187364682345	0.924018380399951	6.57038157497647	-2.78509	0.0414408430124811	0.688619385568862	Gm21680	5	26170959	26177661	-	2975	protein_coding	predicted gene, 21680 [Source:MGI Symbol;Acc:MGI:5435035]	-
ENSMUSG00000039099	3.64449925374513	0	0.949805514327291	14.3980494306764	6.8108435894811	4.95742102926465	1.53143492269081	8.72210468314073	-2.46683	0.0415450380000968	0.688619385568862	Wdr93	7	79392911	79435698	+	2285	protein_coding	WD repeat domain 93 [Source:MGI Symbol;Acc:MGI:3646885]	-
ENSMUSG00000086058	2.73337444030884	7.41911492290969	0.949805514327291	0	0	0	3.70076495918194	0	4.29192421632254	0.0416142426033035	1	Unc45bos	11	82815729	82824208	-	1306	lncRNA	unc-45 myosin chaperone B, opposite strand [Source:MGI Symbol;Acc:MGI:3705119]	-
ENSMUSG00000085603	10.9334977612354	15.8981034062351	3.79922205730916	2.21508452779637	3.89191062256063	0	10.2102744082599	2.03567	2.32115000820162	0.0416220309975423	0.688619385568862	Gm11346	13	24780330	24788908	-	4098	transcribed_processed_pseudogene	predicted gene 11346 [Source:MGI Symbol;Acc:MGI:1923274]	-
ENSMUSG00000048067	0.911124813436281	0	0	2.21508452779637	5.83786593384094	4.95742102926465	0.303708271145427	4.33679049696732	-3.64393	0.0416965723268338	1	Olfr1349	7	6516268	6525949	-	5182	protein_coding	olfactory receptor 1349 [Source:MGI Symbol;Acc:MGI:3031183]	-
ENSMUSG00000103928	12.7557473881079	9.53886204374103	19.9459158008731	17.720676222371	33.0812402917653	41.6423366458231	14.080175077574	30.8147510533198	-1.12938	0.0418821776788391	0.690250056147976	Gm37893	1	151321056	151323492	+	2437	TEC	predicted gene, 37893 [Source:MGI Symbol;Acc:MGI:5611121]	-
ENSMUSG00000105923	4.55562406718141	2.11974712083134	4.74902757163645	13.2905071667782	12.648709523322	9.91484205852931	3.80813291988307	11.9513529162099	-1.63628	0.0421133031474376	0.690250056147976	A830019L24Rik	3	142948816	142965645	+	3550	lncRNA	RIKEN cDNA A830019L24 gene [Source:MGI Symbol;Acc:MGI:2443282]	-
ENSMUSG00000026180	5.46674888061769	7.41911492290969	3.79922205730916	0	0.972977655640157	0.991484205852931	5.56169528694551	0.654820620497696	3.04554108241827	0.0423992222596459	1	Cxcr2	1	74193148	74200405	+	3048	protein_coding	chemokine (C-X-C motif) receptor 2 [Source:MGI Symbol;Acc:MGI:105303]	-
ENSMUSG00000097330	4.55562406718141	1.05987356041567	4.74902757163645	17.720676222371	4.86488827820079	15.8637472936469	3.45484173307784	12.8164372647396	-1.87047	0.0424879582220498	0.690250056147976	Gm26672	18	37879612	37901295	-	6918	lncRNA	predicted gene, 26672 [Source:MGI Symbol;Acc:MGI:5477166]	-
ENSMUSG00000053175	17.3113714552893	67.8319078666029	13.2972772005821	19.9357607501674	6.8108435894811	6.94038944097052	32.8135188408248	11.228997926873	1.55117021135906	0.0426643764901752	0.690250056147976	Bcl3	7	19542387	19556695	-	2475	protein_coding	B cell leukemia/lymphoma 3 [Source:MGI Symbol;Acc:MGI:88140]	-
ENSMUSG00000023153	24.6003699627796	61.4726665041089	15.1968882292367	11.0754226389819	18.486575457163	11.8978104702352	33.756641565375	13.8199361887933	1.27973342171433	0.0427217821054001	0.690250056147976	Tmem52	4	155553571	155555315	+	1157	protein_coding	transmembrane protein 52 [Source:MGI Symbol;Acc:MGI:1916921]	-
ENSMUSG00000006574	1.82224962687256	5.29936780207835	0	5.53771131949093	13.6216871789622	12.8892946760881	2.37387247631697	10.6828977248471	-2.20302	0.042852230467294	0.690250056147976	Slc4a1	11	102239650	102257029	-	4891	protein_coding	solute carrier family 4 (anion exchanger), member 1 [Source:MGI Symbol;Acc:MGI:109393]	-
ENSMUSG00000032268	7.28899850749025	1.05987356041567	11.3976661719275	8.8603381111855	23.3514637353638	30.7360103814409	6.5821794132778	20.9826040759967	-1.66336	0.042904794992882	0.690250056147976	Tmprss5	9	48992560	49028887	+	3058	protein_coding	transmembrane protease, serine 5 (spinesin) [Source:MGI Symbol;Acc:MGI:1933407]	-
ENSMUSG00000096718	15.4891218284168	8.47898848332536	25.6447488868368	26.5810143335565	35.0271956030457	42.633820851676	16.5376197328597	34.7473435960927	-1.06643	0.0431746384736881	0.692152144487625	Zfp781	10	81737745	81766314	-	4067	protein_coding	zinc finger protein 781 [Source:MGI Symbol;Acc:MGI:3696710]	-
ENSMUSG00002076161	238.714701120306	373.075493266316	263.09612746866	46.5167750837238	101.189676186576	284.555967079791	291.62877395176	144.087472783364	1.01551899025828	0.0432535641600115	0.692152144487625	Rn7sk	9	78082585	78082915	-	331	misc_RNA	RNA, 7SK, nuclear [Source:MGI Symbol;Acc:MGI:103186]	-
ENSMUSG00000022053	0	0	1.89961102865458	4.43016905559275	6.8108435894811	5.94890523511759	0.633203676218194	5.72997262673048	-3.16021	0.043385497042912	1	Ebf2	14	67470741	67668367	+	6928	protein_coding	early B cell factor 2 [Source:MGI Symbol;Acc:MGI:894332]	COE
ENSMUSG00000041202	7.28899850749025	0	4.74902757163645	16.6131339584728	11.6757318676819	14.872263087794	4.0126753597089	14.3870429713162	-1.81619	0.0436380318147765	0.692152144487625	Pla2g2d	4	138503046	138509357	+	2243	protein_coding	phospholipase A2, group IID [Source:MGI Symbol;Acc:MGI:1341796]	-
ENSMUSG00000104969	8.20012332092653	4.23949424166268	6.64863860029103	12.1829649028801	26.2703967022842	12.8892946760881	6.36275205429342	17.1142187604175	-1.42257	0.0436962049444972	0.692152144487625	Gm43445	3	143902933	143905023	-	2091	lncRNA	predicted gene 43445 [Source:MGI Symbol;Acc:MGI:5663582]	-
ENSMUSG00000044786	99.3126046645547	323.261435926779	62.6871639456012	98.5712614869386	78.8111901068527	53.5401471160583	161.753734845645	76.9741995699499	1.0704583183723	0.0438389114940379	0.692152144487625	Zfp36	7	28076209	28079678	-	3470	protein_coding	zinc finger protein 36 [Source:MGI Symbol;Acc:MGI:99180]	-
ENSMUSG00000120669	1.82224962687256	55.1134251416148	1.89961102865458	0	6.8108435894811	0.991484205852931	19.6117619323807	2.60077593177801	2.89437121318885	0.0438658089970224	0.692152144487625	ENSMUSG00000120669	12	8649710	8691034	-	721	lncRNA	novel transcript	-
ENSMUSG00000096256	33.7116180971424	9.53886204374103	19.9459158008731	69.7751626255858	21.4055084240835	53.5401471160583	21.0654653139188	48.2402727219092	-1.18555	0.0438699972538037	0.692152144487625	4933409K07Rik	4	42027873	42035425	-	3193	unprocessed_pseudogene	RIKEN cDNA 4933409K07 gene [Source:MGI Symbol;Acc:MGI:1918429]	-
ENSMUSG00000094595	4.55562406718141	6.35924136249402	5.69883308596374	14.3980494306764	17.5135978015228	11.8978104702352	5.53789950521306	14.6031525674781	-1.40444	0.043941218342013	0.692152144487625	Fsbp	4	11579665	11587591	+	4358	protein_coding	fibrinogen silencer binding protein [Source:MGI Symbol;Acc:MGI:5301008]	-
ENSMUSG00000116305	65.6009865674122	278.746746389321	57.9381363739647	65.344993569993	68.108435894811	54.5316313219112	134.095289776899	62.6616869289051	1.09533626541973	0.044008836441073	0.692152144487625	Lncppara	15	85537757	85591728	+	4545	lncRNA	long noncoding RNA near Ppara [Source:MGI Symbol;Acc:MGI:5568843]	-
ENSMUSG00000119442	0.911124813436281	28.6165861312231	2.84941654298187	0	2.91893296692047	0.991484205852931	10.7923758292137	1.30347239092447	3.01679253136274	0.0442673965185725	0.693384590815218	Gm23966	1	58505674	58505780	-	107	snRNA	predicted gene, 23966 [Source:MGI Symbol;Acc:MGI:5453743]	-
ENSMUSG00000039653	0	18.0178505270664	1.89961102865458	0	0	0.991484205852931	6.63915385190699	0.33049473528431	4.17244629296169	0.0444379725099297	1	Baat	4	49489422	49506557	-	1941	protein_coding	bile acid-Coenzyme A: amino acid N-acyltransferase [Source:MGI Symbol;Acc:MGI:106642]	-
ENSMUSG00000112300	19.1336210821619	25.4369654499761	26.5945544011641	12.1829649028801	12.648709523322	8.92335785267638	23.721713644434	11.2516774262928	1.0756410802398	0.0447679945514234	0.69760015056958	Gm47976	10	78100365	78101909	-	1545	TEC	predicted gene, 47976 [Source:MGI Symbol;Acc:MGI:6097260]	-
ENSMUSG00000040966	5.46674888061769	0	0	8.8603381111855	25.2974190466441	2.97445261755879	1.82224962687256	12.3774032584628	-2.73511	0.0452487275357626	0.697867582309029	Slc22a2	17	12803019	12847375	+	2483	protein_coding	solute carrier family 22 (organic cation transporter), member 2 [Source:MGI Symbol;Acc:MGI:1335072]	-
ENSMUSG00000068129	12.7557473881079	11.6586091645724	8.54824962894562	5.53771131949093	0.972977655640157	2.97445261755879	10.9875353938753	3.16171386422996	1.81847249990849	0.0454069215290507	0.699138387787141	Cst7	2	150412335	150420864	+	986	protein_coding	cystatin F (leukocystatin) [Source:MGI Symbol;Acc:MGI:1298217]	-
ENSMUSG00000013584	114.801726492971	23.3172183291447	63.6369694599285	104.10897280643	255.893123433361	78.3272522623815	67.2519714273482	146.109782834057	-1.11702	0.0455140590510861	0.699138387787141	Aldh1a2	9	71123071	71203525	+	2264	protein_coding	aldehyde dehydrogenase family 1, subfamily A2 [Source:MGI Symbol;Acc:MGI:107928]	-
ENSMUSG00000045362	3.64449925374513	3.17962068124701	2.84941654298187	0	0	0	3.22451215932467	0	4.10037423054818	0.0455693548960287	1	Tnfrsf26	7	143161396	143182459	-	3218	protein_coding	tumor necrosis factor receptor superfamily, member 26 [Source:MGI Symbol;Acc:MGI:2651928]	-
ENSMUSG00000108308	5.46674888061769	1.05987356041567	3.79922205730916	0	0	0	3.44194816611417	0	4.19994831949329	0.045762361986519	1	Gm45218	6	91576214	91582496	+	1678	lncRNA	predicted gene 45218 [Source:MGI Symbol;Acc:MGI:5753794]	-
ENSMUSG00000097845	9.11124813436281	4.23949424166268	0.949805514327291	0	0	0.991484205852931	4.76684929678426	0.33049473528431	3.70511807944189	0.0458231233648207	1	A230020J21Rik	1	190757547	190761978	+	1650	lncRNA	RIKEN cDNA A230020J21 gene [Source:MGI Symbol;Acc:MGI:3704207]	-
ENSMUSG00000107498	13.6668722015442	72.0714021082656	2.84941654298187	11.0754226389819	8.75679890076142	1.98296841170586	29.5292302842639	7.27172998381638	2.02221629845076	0.0461534441529741	0.704070963047579	Gm44240	6	80025659	80028312	+	2654	TEC	predicted gene, 44240 [Source:MGI Symbol;Acc:MGI:5690632]	-
ENSMUSG00000081441	0	0	0	3.32262679169456	5.83786593384094	0.991484205852931	0	3.38399231046281	-4.24387	0.0462171933442513	1	Gm6161	1	9644773	9645874	+	1102	processed_pseudogene	predicted gene 6161 [Source:MGI Symbol;Acc:MGI:3644104]	-
ENSMUSG00000030144	1.82224962687256	12.718482724988	0	0	0	0	4.84691078395353	0	4.68134489075883	0.0464619245815697	1	Clec4d	6	123239070	123252224	+	1599	protein_coding	C-type lectin domain family 4, member d [Source:MGI Symbol;Acc:MGI:1298389]	-
ENSMUSG00000098659	3.64449925374513	0	1.89961102865458	5.53771131949093	9.72977655640157	10.9063262643822	1.8480367607999	8.72460471342492	-2.209	0.0471693670257438	0.704214005335323	1110015O18Rik	3	4862388	4879971	+	2365	lncRNA	RIKEN cDNA 1110015O18 gene [Source:MGI Symbol;Acc:MGI:1915766]	-
ENSMUSG00000078601	10.9334977612354	14.8382298458194	8.54824962894562	16.6131339584728	25.2974190466441	31.7274945872938	11.4399924120001	24.5460158641369	-1.11076	0.0473515541620939	0.704394025595472	Gm12525	3	108268867	108269572	+	554	lncRNA	predicted gene 12525 [Source:MGI Symbol;Acc:MGI:3649596]	-
ENSMUSG00000118433	0.911124813436281	44.5146895374581	0	3.32262679169456	0.972977655640157	0	15.1419381169648	1.43186814911157	3.41996004621587	0.0475644500940828	0.704492442074728	Gm50471	4	42273497	42275109	+	324	unprocessed_pseudogene	predicted gene, 50471 [Source:MGI Symbol;Acc:MGI:6324741]	-
ENSMUSG00000072473	2.73337444030884	1.05987356041567	0.949805514327291	15.5055916945746	3.89191062256063	4.95742102926465	1.5810178383506	8.1183077821333	-2.3358	0.0476399717659135	0.704492442074728	1700024G13Rik	14	32098025	32110348	-	850	protein_coding	RIKEN cDNA 1700024G13 gene [Source:MGI Symbol;Acc:MGI:1914335]	-
ENSMUSG00000006445	48.2896151121229	196.076608676899	29.443970944146	42.0866060281311	40.8650615368866	35.6934314107055	91.270064911056	39.5483663252411	1.20387470362347	0.0476431860117856	0.704492442074728	Epha2	4	141028551	141056695	+	4674	protein_coding	Eph receptor A2 [Source:MGI Symbol;Acc:MGI:95278]	-
ENSMUSG00000090098	1.82224962687256	2.11974712083134	0.949805514327291	8.8603381111855	9.72977655640157	3.96593682341172	1.6306007540104	7.51868383033293	-2.21077	0.0477008360880065	0.704492442074728	Alms1-ps2	6	85751375	85781039	+	2421	transcribed_unprocessed_pseudogene	ALMS1, centrosome and basal body associated, pseudogene 2 [Source:MGI Symbol;Acc:MGI:3779593]	-
ENSMUSG00000100515	2.73337444030884	0	6.64863860029103	9.96788037508368	15.5676424902425	10.9063262643822	3.12733768019996	12.1472830432361	-1.94019	0.0477059615911193	0.704492442074728	Gm17916	1	115596718	115612354	-	2093	transcribed_processed_pseudogene	predicted gene, 17916 [Source:MGI Symbol;Acc:MGI:5010101]	-
ENSMUSG00000026638	16.4002466418531	6.35924136249402	12.3474716862548	33.2262679169456	24.3244413910039	19.8296841170586	11.7023198968673	25.7934644750027	-1.12681	0.0478116264254913	0.705507621131053	Irf6	1	192835419	192854331	+	7069	protein_coding	interferon regulatory factor 6 [Source:MGI Symbol;Acc:MGI:1859211]	IRF
ENSMUSG00000024842	21.8669955224707	50.8739308999522	13.2972772005821	6.64525358338912	16.5406201458827	10.9063262643822	28.6794012076683	11.3640666645513	1.32345390270427	0.0481345016969657	0.707540148405629	Cabp4	19	4185422	4194032	-	3518	protein_coding	calcium binding protein 4 [Source:MGI Symbol;Acc:MGI:1920910]	-
ENSMUSG00000096856	6.37787369405397	10.5987356041567	5.69883308596374	17.720676222371	18.486575457163	16.8552314994998	7.5584807947248	17.6874943930113	-1.23654	0.0490225211887907	0.70934046140132	Gm10778	10	81484893	81503195	+	4735	protein_coding	predicted gene 10778 [Source:MGI Symbol;Acc:MGI:3809656]	zf-C2H2
ENSMUSG00000025588	32.8004932837061	4.23949424166268	17.0964992578912	42.0866060281311	38.9191062256063	43.625305057529	18.0455	41.5436724370888	-1.19203	0.0497823265264334	0.710922929827411	Nat1	8	67933573	67944756	+	1442	protein_coding	N-acetyl transferase 1 [Source:MGI Symbol;Acc:MGI:97279]	-
ENSMUSG00000038583	4.55562406718141	1.05987356041567	6.64863860029103	21.0433030140656	7.78382124512126	11.8978104702352	4.08804540929604	13.5749782431407	-1.71053	0.0498123091463818	0.710922929827411	Pln	10	53213763	53222083	+	2759	protein_coding	phospholamban [Source:MGI Symbol;Acc:MGI:97622]	-
ENSMUSG00000074676	9.11124813436281	8.47898848332536	7.59844411461833	26.5810143335565	16.5406201458827	14.872263087794	8.39622691076883	19.3312991890777	-1.19786	0.0498849356312087	0.710922929827411	Foxs1	2	152773818	152775128	-	1311	protein_coding	forkhead box S1 [Source:MGI Symbol;Acc:MGI:95546]	Fork_head
