# Supplementary material for: HLA DP/DRA molecule regulates systemic inflammation and neuroinflammation, aggravates cognitive impairment and long-term anxiety in murine model of sepsis-associated encephalopathy
Source: Front Immunol. 2026 Jun 16;17:1798003. doi: 10.3389/fimmu.2026.1798003 (PMC13314453; doi:10.3389/fimmu.2026.1798003)
Supplement: Supplementary file 10 [file Table3.xlsx]

## Sheet: H2ab1_CSvsC57_CS_deg_all
gene_id	H2ab1_CS_1	H2ab1_CS_2	H2ab1_CS_3	C57_CS_1	C57_CS_2	C57_CS_3	H2ab1_CS	C57_CS	log2FoldChange	pvalue	padj	gene_name	gene_chr	gene_start	gene_end	gene_strand	gene_length	gene_biotype	gene_description	tf_family
ENSMUSG00000080242	2540.38726696783	2932.18397024931	2918.48774152757	60.216653120264	69.3230506850999	55.8068450495981	2797.01965958157	61.782182951654	5.5034813591133	1.95500403507494e-167	4.38096854219944e-163	Atp6v0c-ps2	6	37783021	37783485	+	465	processed_pseudogene	ATPase, H+ transporting, lysosomal V0 subunit C, pseudogene 2 [Source:MGI Symbol;Acc:MGI:2151816]	-
ENSMUSG00000104222	2378.01199835752	2780.60757220638	2547.39384401564	94.7526747627683	84.8431366593759	92.0812943318369	2568.67113819318	90.559035251327	4.82450108825858	5.7353953136322e-151	6.4262236791592e-147	Gm7292	6	117693303	117695829	+	2527	lncRNA	predicted gene 7292 [Source:MGI Symbol;Acc:MGI:3645786]	-
ENSMUSG00000096403	523.791189065533	601.184767913497	542.203475615419	2.65661704942341	6.20803438971044	8.37102675743972	555.726477531483	5.74522606552452	6.61015768923793	9.32575777916564e-60	6.9660302024441e-56	Rnps1-ps	6	7982541	7983383	-	843	processed_pseudogene	RNA binding protein with serine rich domain 1, pseudogene [Source:MGI Symbol;Acc:MGI:3708729]	-
ENSMUSG00000096617	1216.24314101017	1189.05539275566	1065.1571236942	175.336725261945	236.939979207282	184.162588663674	1156.81855248667	198.813097710967	2.54273952852026	8.21781517411068e-38	4.60382550591616e-34	Gm5559	5	96009573	96010574	+	1002	processed_pseudogene	predicted gene 5559 [Source:MGI Symbol;Acc:MGI:3779498]	-
ENSMUSG00000101939	1190.05358155689	898.192574889501	990.296683273922	149.656093784185	186.241031691313	173.001219653754	1026.18094657344	169.632781709751	2.59809426603729	2.04254068949455e-36	9.15425886217667e-33	Gm28438	1	24651856	24652200	-	345	unprocessed_pseudogene	predicted gene 28438 [Source:MGI Symbol;Acc:MGI:5579144]	-
ENSMUSG00002076173	1515.85170115565	1161.40294176134	1019.17142457888	108.035760009885	157.270204539331	185.092702747834	1232.14202249863	150.132889099017	3.0379543465987	4.56173844805438e-31	1.70373328137418e-27	ENSMUSG00002076173	16	10961989	10962045	+	57	miRNA	-	-
ENSMUSG00000064358	7935.43651434282	6753.34303172334	7283.92085289274	1460.2538381664	2111.76636489983	1698.3883176761	7324.23346631963	1756.80284024745	2.06001018602793	1.55709065984147e-26	4.98469208519822e-23	mt-Co3	MT	8607	9390	+	784	protein_coding	mitochondrially encoded cytochrome c oxidase III [Source:MGI Symbol;Acc:MGI:102502]	-
ENSMUSG00000019338	2917.51692309502	2479.50310582381	1797.72000494974	598.624375136742	618.734094174473	554.347994159341	2398.24667795619	590.568821156852	2.02194030032043	2.89525600982982e-20	8.10997399053454e-17	Zfp687	3	94913901	94922759	-	5952	protein_coding	zinc finger protein 687 [Source:MGI Symbol;Acc:MGI:1925516]	zf-C2H2
ENSMUSG00000100131	2627.33660435271	2342.26501570386	2546.32440915249	877.569	778.073643510374	971.969217947167	2505.30867640302	875.87067559458	1.51586429264189	9.80897850187504e-20	2.44232665831686e-16	Gm28439	1	24650616	24651491	-	876	unprocessed_pseudogene	predicted gene 28439 [Source:MGI Symbol;Acc:MGI:5579145]	-
ENSMUSG00000067736	772.068212682595	814.211057054907	827.742584075611	247.950924612852	159.339549335901	221.367152030072	804.673951271037	209.552541992942	1.93897720898588	6.48483788979462e-19	1.45318732272408e-15	Gm10222	1	24651488	24651781	-	294	unprocessed_pseudogene	predicted gene 10222 [Source:MGI Symbol;Acc:MGI:3642643]	-
ENSMUSG00000059195	559.408989921989	565.338998106049	538.995171025979	185.077654443164	205.899807258729	183.232474579514	554.581053018005	191.403312093802	1.53575325845071	2.35929943737302e-17	4.80632191746291e-14	Gm12715	4	103420599	103421726	+	1128	processed_pseudogene	predicted gene 12715 [Source:MGI Symbol;Acc:MGI:3650759]	-
ENSMUSG00000095847	134.090544400776	150.552233191285	136.887662482788	24.7950924612852	23.7974651605567	17.6721675990394	140.510146691616	22.0882417402937	2.66995856345745	1.55406920968522e-16	2.90209474331968e-13	Gm5451	13	67022145	67022723	+	579	processed_pseudogene	predicted gene 5451 [Source:MGI Symbol;Acc:MGI:3643790]	-
ENSMUSG00000101111	3912.72018231953	3426.8555935921	3558.00978968935	1176.88135289457	1536.48851145333	1193.33636997724	3632.52852186699	1302.23541144171	1.48033923838394	2.15471952978615e-16	3.7142392263829e-13	Gm28437	1	24652270	24653052	-	783	unprocessed_pseudogene	predicted gene 28437 [Source:MGI Symbol;Acc:MGI:5579143]	-
ENSMUSG00000082536	471.412070158979	400.448456991784	353.982939701585	107.150220993411	131.403394582204	112.543804183356	408.614488950783	117.03247325299	1.80562413781532	1.53475649732724e-15	2.45659702490044e-12	Gm13456	2	40445764	40447128	+	1365	processed_pseudogene	predicted gene 13456 [Source:MGI Symbol;Acc:MGI:3651389]	-
ENSMUSG00000024121	2119.25915095914	2250.09017905614	2223.35508048216	4564.06809090942	5239.58102491561	4880.30859958735	2197.56813683248	4894.65257180413	-1.15523	2.04645551758356e-15	3.057268112902e-12	Atp6v0c	17	24382840	24388676	-	3384	protein_coding	ATPase, H+ transporting, lysosomal V0 subunit C [Source:MGI Symbol;Acc:MGI:88116]	-
ENSMUSG00000034681	492.363717721601	621.668064946325	498.356646226401	1488.59108669358	2084.86488254442	1485.39219240347	537.462809631442	1686.28272054716	-1.64922	2.56576292769469e-14	3.59351134041939e-11	Rnps1	17	24633539	24644875	+	5131	protein_coding	RNA binding protein with serine rich domain 1 [Source:MGI Symbol;Acc:MGI:97960]	-
ENSMUSG00000066632	113.138896838155	136.213925268305	132.609923030201	18.5963193459639	27.936154753697	19.5323957673593	127.320915045554	22.0216232890067	2.53906007830354	7.31020063794917e-14	9.6361344762237e-11	Pgk1-rs7	12	10948986	10950240	-	1255	processed_pseudogene	phosphoglycerate kinase-1, related sequence-7 [Source:MGI Symbol;Acc:MGI:97562]	-
ENSMUSG00000043801	209.516475626213	204.832970328278	211.748102903063	36.3070996754533	63.1150162953894	46.5057042079984	208.699182952518	48.6426067262804	2.10740465643539	1.86262877353929e-13	2.31886934368011e-10	Oaz1-ps	17	17565718	17566402	-	685	processed_pseudogene	ornithine decarboxylase antizyme 1, pseudogene [Source:MGI Symbol;Acc:MGI:108188]	-
ENSMUSG00000052031	150.851862450873	156.697222301133	159.345794608871	404.691330528833	525.613578328817	392.508143515507	155.631626453626	440.937684124385	-1.50166	5.55830089258255e-12	6.55557708957275e-09	Tagap1	17	7222410	7228555	-	2312	protein_coding	T cell activation GTPase activating protein 1 [Source:MGI Symbol;Acc:MGI:1919786]	-
ENSMUSG00000100862	6459.39294355615	6206.43900094684	5136.5	2679.64106385175	2459.41629072362	1951.37934856761	5934.11	2363.47890104766	1.32811830637806	6.4182794633669e-12	7.19136122472944e-09	Gm10925	1	24653055	24653732	-	678	unprocessed_pseudogene	predicted gene 10925 [Source:MGI Symbol;Acc:MGI:3809095]	-
ENSMUSG00000062997	566.742066568906	571.483987215897	601.022393088492	1251.26663027843	1776.53250785547	1271.46595304668	579.749482291099	1433.08836372686	-1.30531	1.43156038603442e-10	1.52761127098311e-07	Rpl35	2	38891592	38895636	-	1241	protein_coding	ribosomal protein L35 [Source:MGI Symbol;Acc:MGI:1913739]	-
ENSMUSG00000069939	290.180318742305	256.041212910348	224.581321260825	77.0418944332789	100.363222633652	86.5006098268771	256.934284304493	87.9685756312693	1.54882505774159	2.75202003460249e-10	2.80318258888214e-07	Gm12070	11	26736633	26737634	+	1002	processed_pseudogene	predicted gene 12070 [Source:MGI Symbol;Acc:MGI:3650751]	-
ENSMUSG00000095427	39.8081303689805	60.4257262468421	38.4996550732842	0	3.10401719485522	1.86022816831994	46.2445038963689	1.65474845439172	4.85837485444522	3.69226990449182e-09	3.59739462129379e-06	Rps2-ps6	14	76474131	76474985	-	855	processed_pseudogene	ribosomal protein S2, pseudogene 6 [Source:MGI Symbol;Acc:MGI:3644876]	-
ENSMUSG00000093798	245.134276482669	156.697222301133	244.900583660613	54.0178800049427	50.6989475159686	77.1994689852774	215.577360814805	60.6387655020629	1.82831493160532	4.45810711050342e-09	4.16257175996964e-06	Gm8355	10	14621106	14623046	-	1941	processed_pseudogene	predicted pseudogene 8355 [Source:MGI Symbol;Acc:MGI:3645191]	-
ENSMUSG00000046341	244.086694104538	143.383079229795	228.859060713412	54.0178800049427	66.2190334902446	66.9682140595177	205.442944682582	62.4017091849017	1.72004746695957	1.65059738115037e-08	1.47952946856795e-05	Gm11223	4	69843867	69844316	-	450	processed_pseudogene	predicted gene 11223 [Source:MGI Symbol;Acc:MGI:3651631]	-
ENSMUSG00000033450	179.136586660412	178.204684185602	148.651445977403	36.3070996754533	56.906981905679	17.6721675990394	168.664238941139	36.9620830600572	2.1961636604422	2.8747774955712e-08	2.47772649608673e-05	Tagap	17	8144832	8153729	+	3080	protein_coding	T cell activation Rho GTPase activating protein [Source:MGI Symbol;Acc:MGI:3615484]	-
ENSMUSG00000120118	0	0	0	54.9034190214171	8.27737918628058	65.1079858911978	0	42.7629280329652	-7.79712	4.56892278105881e-08	3.79203668891655e-05	Gm34267	10	21930283	21934566	-	2199	lncRNA	predicted gene, 34267 [Source:NCBI gene (formerly Entrezgene);Acc:102637464]	-
ENSMUSG00000116953	103.710655434975	133.141430713381	89.8325285043298	29.2227875436575	10.3467239828507	26.0431943564791	108.894871550895	21.8709019609958	2.30584558152252	4.95668955946106e-08	3.96694486921296e-05	9030025P20Rik	17	15198730	15211834	+	3999	protein_coding	RIKEN cDNA 9030025P20 gene [Source:MGI Symbol;Acc:MGI:3583895]	-
ENSMUSG00000078249	202.183398979296	359.481862926129	197.845449682155	67.3009652520597	76.5657574730954	86.5006098268771	253.17023719586	76.7891108506774	1.72196846865932	5.9992889902563e-08	4.63579541319495e-05	Hmga1b	11	120653620	120655245	+	1626	protein_coding	high mobility group AT-hook 1B [Source:MGI Symbol;Acc:MGI:96161]	HMGA
ENSMUSG00000113061	142.471203425825	185.373838147092	126.19331385132	43.391411807249	57.9416543039641	39.0647915347187	151.346118474746	46.7992858819773	1.69741638031132	6.42868289248047e-08	4.80201183125316e-05	Rps18-ps5	13	28441511	28442117	+	607	protein_coding	ribosomal protein S18, pseudogene 5 [Source:MGI Symbol;Acc:MGI:3649931]	-
ENSMUSG00000017734	558.361407543858	713.84290159405	472.690209510878	1773.73464999836	3527.19820575381	1231.4710474278	581.631506216262	2177.46796772666	-1.90421	8.47689990422055e-08	6.12770483721543e-05	Dbndd2	2	164328026	164335239	+	4389	protein_coding	dysbindin (dystrobrevin binding protein 1) domain containing 2 [Source:MGI Symbol;Acc:MGI:106562]	-
ENSMUSG00000101249	3804.81919737203	3638.85771788187	3421.12212720656	1904.79442443659	1619.26230331614	1078.0022235414	3621.59968082015	1534.01965043138	1.23927417770756	9.26868553613251e-08	6.4906866930998e-05	Gm29216	1	24654787	24655278	-	492	unprocessed_pseudogene	predicted gene 29216 [Source:MGI Symbol;Acc:MGI:5579922]	-
ENSMUSG00000024114	33.5226361001941	37.8940995107315	45.9856991153117	0	1.03467239828507	0	39.1341449087458	0.344890799428357	6.84788533760172	1.11094434002774e-07	7.54398536838838e-05	Prss41	17	24055759	24063146	-	2642	protein_coding	protease, serine 41 [Source:MGI Symbol;Acc:MGI:1918253]	-
ENSMUSG00000066315	191.707575197985	184.349673295451	168.970708377192	52.2468019719937	83.8084642610909	58.597187302078	181.675985623542	64.8841511783875	1.49019551072199	1.31685898378964e-07	8.6792626375712e-05	Gm12918	4	10848420	10849055	+	636	processed_pseudogene	predicted gene 12918 [Source:MGI Symbol;Acc:MGI:3652005]	-
ENSMUSG00000083899	328.940866733154	414.786764914764	388.204855322283	166.481	185.206359293028	184.162588663674	377.310828990067	178.616761017967	1.07953988334373	1.68651531686444e-07	0.000107980347816044	Gm12346	11	77184270	77186724	+	2255	transcribed_processed_pseudogene	predicted gene 12346 [Source:MGI Symbol;Acc:MGI:3649810]	-
ENSMUSG00000045799	186.46966330733	155.673057449492	179.66505700866	69.9575823014831	71.3924	73.4790126486375	173.935925921827	71.6096634772636	1.28021808278297	2.68118595909299e-07	0.000165202400401873	Gm9800	14	13669438	13669773	+	336	processed_pseudogene	predicted gene 9800 [Source:MGI Symbol;Acc:MGI:3710580]	-
ENSMUSG00000067147	117.329226350679	152.600562894567	109.082356040972	15.054163280066	43.456240727973	30.693764777279	126.337381762073	29.7347229284393	2.09600267023464	2.72769370113317e-07	0.000165202400401873	Rpl7a-ps11	X	165637207	165638007	+	801	processed_pseudogene	ribosomal protein L7A, pseudogene 11 [Source:MGI Symbol;Acc:MGI:3644020]	-
ENSMUSG00000064359	0	0	0	9.74092918121917	40.3522235331178	37.2045633663987	0	29.0992386935786	-7.23692	3.03536220725261e-07	0.000178998504479799	mt-Tg	MT	9391	9458	+	68	Mt_tRNA	mitochondrially encoded tRNA glycine [Source:MGI Symbol;Acc:MGI:102486]	-
ENSMUSG00000064354	10806.8598128001	10225.2618787877	8660.28352176265	2249.26910184515	5140.25247468024	2135.54193723129	9897.46840445013	3175.02117125223	1.64044812555649	4.87651312182536e-07	0.000280199442428166	mt-Co2	MT	7013	7696	+	684	protein_coding	mitochondrially encoded cytochrome c oxidase II [Source:MGI Symbol;Acc:MGI:102503]	-
ENSMUSG00000092368	0	0	2.13886972629357	69.9575823014831	15.5200859742761	60.4574154703979	0.712956575431189	48.6450279153857	-6.12031	5.90344313531846e-07	0.000329619638025893	A930015D03Rik	17	36305345	36349335	+	3517	lncRNA	RIKEN cDNA A930015D03 gene [Source:MGI Symbol;Acc:MGI:1925060]	-
ENSMUSG00000066362	93.2348316536648	116.754793087119	82.3464844623024	30.108326560132	33.1095167451223	19.5323957673593	97.445369734362	27.5834130242045	1.82389441955446	6.06049462788511e-07	0.000329619638025893	Rps13-ps1	8	87774317	87774854	+	538	processed_pseudogene	ribosomal protein S13, pseudogene 1 [Source:MGI Symbol;Acc:MGI:3647042]	-
ENSMUSG00000078139	72.2831840910435	63.4982208017663	44.9162642521649	9.74092918121917	14.485413575991	13.9517112623995	60.2325563816582	12.7260180065366	2.24851015858074	8.06804977613652e-07	0.000416429059248083	AK157302	13	21679393	21681316	+	1924	protein_coding	cDNA sequence AK157302 [Source:MGI Symbol;Acc:MGI:3574096]	-
ENSMUSG00000083496	151.899444829004	138.262254971588	104.804616588385	29.2227875436575	51.7336199142536	43.7153619555185	131.655438796326	41.5572564711432	1.66886620534355	8.17657129140776e-07	0.000416429059248083	Gm11263	4	79245945	79246693	+	749	processed_pseudogene	predicted gene 11263 [Source:MGI Symbol;Acc:MGI:3651899]	-
ENSMUSG00000084111	216.84955227313	202.784640624996	187.151101050687	82.3551285321257	101.397895031937	84.6403816585571	202.261764649604	89.4645	1.17904683196381	9.22278537044383e-07	0.000459274216369502	Gm15710	5	92288153	92288788	-	636	processed_pseudogene	predicted gene 15710 [Source:MGI Symbol;Acc:MGI:3783151]	-
ENSMUSG00000082896	67.0452722003882	61.4498910984835	66.3049615151006	9.74092918121917	20.6934479657015	14.8818253465595	64.9333749379908	15.1054	2.11478818254724	9.72781746986267e-07	0.000473892742787288	Gm5844	3	18062970	18065160	+	2191	processed_pseudogene	predicted gene 5844 [Source:MGI Symbol;Acc:MGI:3645252]	-
ENSMUSG00000083563	111.043732081893	123.923947048608	112.290660630412	50.4757239390448	34.1441891434074	33.4841070297589	115.752779920305	39.3680067040703	1.55208341499658	1.04352760398594e-06	0.000497540639951509	Gm13340	2	22478115	22479659	-	1545	unprocessed_pseudogene	predicted gene 13340 [Source:MGI Symbol;Acc:MGI:3650227]	-
ENSMUSG00000059461	113.138896838155	142.358914378154	111.221225767266	40.7347947578256	51.7336199142536	41.8551337871986	122.239678994525	44.7745161530926	1.45234673243998	1.51088406987235e-06	0.000705362523370196	Gm7331	X	161349853	161350239	+	387	processed_pseudogene	predicted gene 7331 [Source:MGI Symbol;Acc:MGI:3644702]	-
ENSMUSG00000063019	235.70603507949	316.46693915719	283.400238733898	562.317275461288	968.453364794828	549.697423738541	278.524404323526	693.489354664886	-1.31535	2.1682440749752e-06	0.000971763629522386	Manbal	2	157209514	157238683	+	1107	protein_coding	mannosidase, beta A, lysosomal-like [Source:MGI Symbol;Acc:MGI:1916411]	-
ENSMUSG00000120425	113.138896838155	116.754793087119	75.9298752834217	25.6806314777596	31.0401719485522	38.1346774505587	101.941188402898	31.6184936256235	1.69041335690556	2.25496759879996e-06	0.000990815076892318	ENSMUSG00000120425	19	25010493	25010965	+	473	lncRNA	novel transcript, sense intronic to Dock8	-
ENSMUSG00000117822	54.4742836628154	69.6432099116147	48.1245688416053	14.1686242635915	12.4160687794209	14.8818253465595	57.4140208053451	13.822172796524	2.05259579278589	2.46420384160836e-06	0.00106192969012696	Eef1a1-ps1	19	17903987	17905373	+	1387	processed_pseudogene	eukaryotic translation elongation factor 1 alpha 1, pseudogene 1 [Source:MGI Symbol;Acc:MGI:2388571]	-
ENSMUSG00000086503	0	3.07249455492418	0	13631.987619608	2.06934479657015	15504.0716688625	1.02416485164139	9712.70954442236	-13.2059	2.59426183026602e-06	0.00109688327083832	Xist	X	102503972	102526860	-	17946	lncRNA	inactive X specific transcripts [Source:MGI Symbol;Acc:MGI:98974]	-
ENSMUSG00000066724	83.8065902504852	88.0781772411597	76.9993101465684	20.3673973789128	34.1441891434074	18.6022816831994	82.9613592127378	24.3712894018399	1.77562623379303	3.2072641918075e-06	0.00130675605953117	Gm10175	7	23646064	23646716	-	653	transcribed_processed_pseudogene	predicted gene 10175 [Source:MGI Symbol;Acc:MGI:3704287]	-
ENSMUSG00000106574	70.1880193347814	74.7640341698216	62.0272220625135	15.9397022965405	24.8321375588417	18.6022816831994	68.9930918557055	19.7913738461939	1.80864156333088	3.66303163066368e-06	0.00146580135377754	Gm2451	3	139355140	139356138	+	999	processed_pseudogene	predicted pseudogene 2451 [Source:MGI Symbol;Acc:MGI:3780618]	-
ENSMUSG00000102070	6482.43975587503	2929.11147569438	3175.1521086828	1489.47662571006	1531.31514946191	1794.19006834458	4195.56778008407	1604.99394783885	1.38628735611421	4.99439477907024e-06	0.00195307082623052	Gm28661	1	24653966	24654646	-	681	unprocessed_pseudogene	predicted gene 28661 [Source:MGI Symbol;Acc:MGI:5579367]	-
ENSMUSG00000046711	183.326916172936	324.660257970321	174.317882692926	560.546197428339	889.818262525162	476.218411089904	227.435018945394	642.194290347802	-1.4967	5.05502735157169e-06	0.00195307082623052	Hmga1	17	27775471	27782648	+	2125	protein_coding	high mobility group AT-hook 1 [Source:MGI Symbol;Acc:MGI:96160]	HMGA
ENSMUSG00000083773	136.185709157038	170.011365372471	156.13749001943	40.7347947578256	76.5657574730954	53.9466168812782	154.111521516313	57.0823897040664	1.43822986165353	5.70034843048334e-06	0.00216506962675765	Gm13394	2	28823622	28824621	-	1000	processed_pseudogene	predicted gene 13394 [Source:MGI Symbol;Acc:MGI:3651848]	-
ENSMUSG00000080859	45.0460422596358	39.9424292140143	52.4023082941924	7.96985114827023	13.4507411777059	6.51079858911978	45.7969265892808	9.31046363836532	2.30970886760213	6.47206866416591e-06	0.0024172097782549	Rpl10-ps1	2	105384546	105385190	-	645	transcribed_processed_pseudogene	ribosomal protein L10, pseudogene 1 [Source:MGI Symbol;Acc:MGI:3650909]	-
ENSMUSG00000071141	32.475053722063	30.7249455492418	34.2219156206971	6.19877311532129	3.10401719485522	4.65057042079984	32.4739716306673	4.65112024365878	2.7896417041119	6.80699955618396e-06	0.00250062382056601	Rpl36a-ps3	6	136465805	136466125	+	321	processed_pseudogene	ribosomal protein L36A, pseudogene 3 [Source:MGI Symbol;Acc:MGI:3642503]	-
ENSMUSG00000010406	134.090544400776	130.068936158457	131.540488167054	227.583527233939	310.401719485522	267.872856238071	131.899989575429	268.619367652511	-1.02499	7.8961724655733e-06	0.0028539569158231	Mrpl52	14	54664366	54667213	+	1109	protein_coding	mitochondrial ribosomal protein L52 [Source:MGI Symbol;Acc:MGI:1916086]	-
ENSMUSG00000064208	60.7597779316018	65.5465505050491	70.5827009676877	19.4818583624383	21.7281203639865	20.4625098515193	65.6296764681129	20.5574961926481	1.67618438950555	8.33554791279468e-06	0.00296494116155264	Gm10145	10	27812360	27812821	+	462	processed_pseudogene	predicted gene 10145 [Source:MGI Symbol;Acc:MGI:3704353]	-
ENSMUSG00000071052	90.0920845192716	101.392320312498	88.763093641183	179.764420344317	216.24653124158	186.952930916154	93.4158328243175	194.32129416735	-1.05537	1.09002267046902e-05	0.00375789508039081	Rpl7a-ps5	17	58145425	58146216	-	792	processed_pseudogene	ribosomal protein L7A, pseudogene 5 [Source:MGI Symbol;Acc:MGI:3643553]	-
ENSMUSG00000058838	162.375268610315	172.059695075754	142.234836798522	29.2227875436575	79.6697746679506	34.4142211139188	158.889933494864	47.7689277751756	1.74125809260164	1.23485613091242e-05	0.0041927107632752	Rps27a-ps2	9	83291713	83292179	+	467	processed_pseudogene	ribosomal protein S27A, pseudogene 2 [Source:MGI Symbol;Acc:MGI:3643614]	-
ENSMUSG00000027833	12.5709885375728	107.537309422346	12.8332183577614	3.54215606589788	1.03467239828507	0.930114084159968	44.3138387725601	1.83564751611431	4.57292470634082	1.45755052648629e-05	0.00487496264895991	Shox2	3	66879060	66889104	-	3311	protein_coding	short stature homeobox 2 [Source:MGI Symbol;Acc:MGI:1201673]	Homeobox
ENSMUSG00000075391	39.8081303689805	50.1840777304282	24.597001852376	8.8553901647447	5.17336199142536	3.72045633663987	38.1964033172616	5.91640283093665	2.68315978106361	1.54867403693405e-05	0.00510356419024338	Glo1-ps	2	35230421	35230975	+	555	processed_pseudogene	glyoxalase 1, pseudogene [Source:MGI Symbol;Acc:MGI:3649615]	-
ENSMUSG00000110275	51.3315365284222	40.9665940656557	44.9162642521649	8.8553901647447	14.485413575991	4.65057042079984	45.7381316154143	9.33045805384519	2.30562656521364	1.67172908429121e-05	0.00542924305070749	Gm5905	7	140757798	140758377	-	580	processed_pseudogene	predicted gene 5905 [Source:MGI Symbol;Acc:MGI:3647422]	-
ENSMUSG00000095041	776.258542195119	756.857825362989	902.603024495886	2621.19548876443	1072.95527702162	2643.38422718263	811.906464017998	2112.51166432289	-1.3798	1.72684463151286e-05	0.00552812304965309	ENSMUSG00000095041	JH584304.1	52190	59690	-	4238	protein_coding	-	-
ENSMUSG00000095524	8.38065902504852	10.2416485164139	7.48604404202749	42.5058727907746	68.2883782868148	27.9034225247991	8.70278386116331	46.2325578674628	-2.40493	2.32903818836682e-05	0.00724880788376558	Gm15682	5	88887106	88887588	-	483	processed_pseudogene	predicted gene 15682 [Source:MGI Symbol;Acc:MGI:3783124]	-
ENSMUSG00000084838	238.848782213883	161.81804655934	132.609923030201	340.046982326196	550.445715887659	385.997344926387	177.758917267808	425.496681046747	-1.25837	2.50554505746393e-05	0.0076913368757136	Gm10241	16	19995477	19995762	-	286	processed_pseudogene	predicted pseudogene 10241 [Source:MGI Symbol;Acc:MGI:3704461]	-
ENSMUSG00000081094	346.749767161383	281.645334201383	291.955717639072	94.7526747627683	178.998324903318	135.796656287355	306.783606333946	136.515885317814	1.17089829346416	3.10589345715573e-05	0.00940540087586523	Rpl19-ps11	8	19542952	19543542	+	591	processed_pseudogene	ribosomal protein L19, pseudogene 11 [Source:MGI Symbol;Acc:MGI:3642193]	-
ENSMUSG00000068200	26.1895594532766	32.7732752525245	25.6664367155228	4.42769508237235	5.17336199142536	4.65057042079984	28.2097571404413	4.75054249819919	2.57383227534688	4.76340572036122e-05	0.0142324211716766	Gm5931	X	10526761	10527237	+	477	processed_pseudogene	predicted pseudogene 5931 [Source:MGI Symbol;Acc:MGI:3647036]	-
ENSMUSG00000043192	48.188789394029	59.4015613952007	51.3328734310456	14.1686242635915	18.6241031691313	16.7420535148794	52.9744080734251	16.5115936492008	1.68603112747144	5.91373782020884e-05	0.0170639137312961	Gpi-ps	8	5689580	5691011	+	1432	processed_pseudogene	glucose-6-phosphate isomerase, pseudogene [Source:MGI Symbol;Acc:MGI:3037698]	-
ENSMUSG00000110679	55.5218660409465	41.9907589172971	42.7773945258714	10.6264681976936	13.4507411777059	14.8818253465595	46.7633398280383	12.9863449073197	1.85083890948266	5.9450240809604e-05	0.0170639137312961	Rpl10-ps5	8	94949621	94950262	+	642	processed_pseudogene	ribosomal protein L10, pseudogene 5 [Source:MGI Symbol;Acc:MGI:3781583]	-
ENSMUSG00000082475	52.3791189065533	43.0149237689385	29.9441761681099	9.74092918121917	5.17336199142536	12.0914830940796	41.7794062812006	9.00192475557471	2.20526741176777	5.97236260427322e-05	0.0170639137312961	Gm7206	14	45941993	45951180	+	508	processed_pseudogene	predicted pseudogene 7206 [Source:MGI Symbol;Acc:MGI:3646634]	-
ENSMUSG00000081201	26.1895594532766	34.8216049558073	25.6664367155228	6.19877311532129	4.13868959314029	4.65057042079984	28.8925337082023	4.99601104308714	2.52489254029396	6.01565971159976e-05	0.0170639137312961	Smt3h2-ps4	1	14910093	14910380	-	288	processed_pseudogene	SMT3 suppressor of mif two 3 homolog 2, pseudogene 4 (S. cerevisiae) [Source:MGI Symbol;Acc:MGI:2149598]	-
ENSMUSG00000074652	282.847242095388	349.240214409715	279.122499281311	136.373008537068	192.449066081023	119.984716856636	303.736651928804	149.602263824909	1.02402701293218	8.22051149938455e-05	0.0227424002703344	Myh7b	2	155453132	155476227	+	6634	protein_coding	myosin, heavy chain 7B, cardiac muscle, beta [Source:MGI Symbol;Acc:MGI:3710243]	-
ENSMUSG00000064193	166.565598122839	156.697222301133	124.054444125027	46.9335678731469	65.1843610919596	80.9199253219172	149.105754849666	64.3459514290079	1.21404652935966	9.05442117821354e-05	0.0247439663637301	Gm4735	2	80667485	80668786	+	1302	processed_pseudogene	predicted gene 4735 [Source:MGI Symbol;Acc:MGI:3645521]	-
ENSMUSG00000114379	21.9992299407524	11.2658133680553	14.972088084055	0	0	0.930114084159968	16.0790437976209	0.310038028053323	5.56457	9.50796238641942e-05	0.0250663446020321	Gm4241	13	84119474	84136110	-	1193	lncRNA	predicted gene 4241 [Source:MGI Symbol;Acc:MGI:3782418]	-
ENSMUSG00000061897	140.376038669563	48.1357480271454	98.3880074095041	35.4215606589788	19.6587755674164	26.9733084406391	95.6332647020708	27.3512148890114	1.80113165749113	0.000123146963445359	0.0320883756261286	Gm14292	2	178819218	178819673	+	456	processed_pseudogene	predicted gene 14292 [Source:MGI Symbol;Acc:MGI:3649964]	-
ENSMUSG00000084842	41.9032951252426	27.6524509943176	37.4302202101374	6.19877311532129	2.06934479657015	11.1613690099196	35.6619887765659	6.47649564060369	2.44683773325683	0.000133507509348268	0.0343881583561534	Pabpc1l2b	X	102057304	102057993	+	690	processed_pseudogene	poly(A) binding protein, cytoplasmic 1-like 2B [Source:MGI Symbol;Acc:MGI:3644774]	-
ENSMUSG00000111356	12.5709885375728	6.14498910984835	13.9026532209082	0	0	0	10.8728769561098	0	5.96135375146747	0.000135843827144864	0.0345923218464688	Rpl32l	10	20084236	20084634	+	399	processed_pseudogene	ribosomal protein L32-like [Source:MGI Symbol;Acc:MGI:3644747]	-
ENSMUSG00000097961	28.2847242095388	26.6282861426762	39.569089936431	7.96985114827023	7.24270678799551	2.79034225247991	31.4940334295487	6.00096672958188	2.39250435386633	0.000138741310734905	0.0349331913736909	Gm27000	X	87803077	87803918	-	842	lncRNA	predicted gene, 27000 [Source:MGI Symbol;Acc:MGI:5504115]	-
ENSMUSG00000062846	49.2363717721601	52.232407433711	47.0551339784585	16.8252413130149	18.6241031691313	8.37102675743972	49.5079710614432	14.6067904131953	1.76507003158228	0.000158831377143189	0.0395472481155746	Gm14176	2	157743456	157743932	+	477	processed_pseudogene	predicted gene 14176 [Source:MGI Symbol;Acc:MGI:3650021]	-
ENSMUSG00000051341	67.0452722003882	59.4015613952007	51.3328734310456	111.577916075783	138.646	123.705173193276	59.2599023422115	124.64306354642	-1.07111	0.000169492683691844	0.0414916507566366	Zfp52	17	21755801	21782863	+	3164	protein_coding	zinc finger protein 52 [Source:MGI Symbol;Acc:MGI:99199]	zf-C2H2
ENSMUSG00000110754	19.9040651844902	5.12082425820696	24.597001852376	0	0	0.930114084159968	16.5406304316911	0.310038028053323	5.60450009188877	0.000170343695372867	0.0414916507566366	4930405J17Rik	10	20074986	20077584	-	620	lncRNA	RIKEN cDNA 4930405J17 gene [Source:MGI Symbol;Acc:MGI:1921061]	-
ENSMUSG00000116895	87.9969197630095	78.8606935763872	91.9713982306234	43.391411807249	16.5547583725612	29.763650693119	86.2763371900067	29.9032736243097	1.5202468973863	0.000181751987562965	0.043794411712887	Gm3435	17	15230438	15242711	+	1716	protein_coding	predicted gene 3435 [Source:MGI Symbol;Acc:MGI:3810125]	-
ENSMUSG00000038155	3.1427471343932	22.5316267361106	55.6106128836328	1.77107803294894	1.03467239828507	1.86022816831994	27.0949955847122	1.55532619985132	4.11141894127973	0.000208977159163112	0.049294412207223	Gstp2	19	4090285	4096023	-	1113	protein_coding	glutathione S-transferase, pi 2 [Source:MGI Symbol;Acc:MGI:95864]	-
ENSMUSG00000110043	46.0936246377669	47.111583175504	68.4438312413942	5.31323409884682	11.3813963811358	22.3227380198392	53.8830130182217	13.0057894999406	2.05239	0.000216032903958303	0.0504279306750168	Gm7328	8	57405864	57408088	+	2225	processed_pseudogene	predicted gene 7328 [Source:MGI Symbol;Acc:MGI:3644705]	-
ENSMUSG00000097705	0	0	0	13.2830852471171	9.31205158456565	8.37102675743972	0	10.3220545297075	-5.74558	0.00021840545251974	0.0504561627372665	Gm26740	10	22062118	22178734	-	5879	lncRNA	predicted gene, 26740 [Source:MGI Symbol;Acc:MGI:5477234]	-
ENSMUSG00000024653	20.9516475626213	2.04832970328278	11.7637834946146	72.6141993509065	28.970827151982	103.242663341756	11.5879202535062	68.2758966148817	-2.56231	0.000225558447333876	0.0512373892434307	Scgb1a1	19	9061000	9065322	-	476	protein_coding	secretoglobin, family 1A, member 1 (uteroglobin) [Source:MGI Symbol;Acc:MGI:98919]	-
ENSMUSG00000066180	21.9992299407524	27.6524509943176	25.6664367155228	1.77107803294894	4.13868959314029	6.51079858911978	25.1060392168643	4.14019	2.60724933973225	0.0002263600131688	0.0512373892434307	Gm10155	7	125898606	125899088	-	483	processed_pseudogene	predicted gene 10155 [Source:MGI Symbol;Acc:MGI:3642914]	-
ENSMUSG00000061167	62.8549426878639	78.8606935763872	70.5827009676877	28.337248527183	31.0401719485522	27.9034225247991	70.7661124106463	29.0936143335114	1.2839583060173	0.000243229518325562	0.0534365713348776	Rpl15-ps3	9	22096903	22097517	-	615	processed_pseudogene	ribosomal protein L15, pseudogene 3 [Source:MGI Symbol;Acc:MGI:3782952]	-
ENSMUSG00000081643	17.8089004282281	15.3624727746209	14.972088084055	0.88553901647447	1.03467239828507	1.86022816831994	16.047820428968	1.26014652769316	3.66941861691911	0.00027253728543619	0.0592940585372776	Gm11605	1	63403879	63404524	-	646	processed_pseudogene	predicted gene 11605 [Source:MGI Symbol;Acc:MGI:3651339]	-
ENSMUSG00000030450	11.5234061594417	138.262254971588	2.13886972629357	4.42769508237235	2.06934479657015	1.86022816831994	50.6415102857744	2.78575601575414	4.17673513373401	0.000292558764891781	0.0630379746390376	Oca2	7	55889508	56186266	+	3961	protein_coding	oculocutaneous albinism II [Source:MGI Symbol;Acc:MGI:97454]	-
ENSMUSG00000064361	0	5.12082425820696	2.13886972629357	11.5120072141681	27.936154753697	36.2744492822388	2.41989799483351	25.2408704167013	-3.37426	0.000304117818164527	0.064904535116656	mt-Tr	MT	9808	9875	+	68	Mt_tRNA	mitochondrially encoded tRNA arginine [Source:MGI Symbol;Acc:MGI:102476]	-
ENSMUSG00000067121	23.0468123188834	23.555791587752	20.3192623997889	1.77107803294894	0	5.58068450495981	22.3072887688081	2.45058751263625	3.16317284380207	0.000310292888898991	0.0655976730880895	Gm7027	7	101222667	101223528	-	862	processed_pseudogene	predicted gene 7027 [Source:MGI Symbol;Acc:MGI:3644555]	-
ENSMUSG00000000560	2777.14088442545	2870.73407915082	2922.76548098016	1174.22473584515	512.162837151111	1793.25995426042	2856.88014818548	1159.88250908556	1.3002	0.000337497930782233	0.0706821601018603	Gabra2	5	71114940	71253192	-	7640	protein_coding	gamma-aminobutyric acid (GABA) A receptor, subunit alpha 2 [Source:MGI Symbol;Acc:MGI:95614]	-
ENSMUSG00000071035	63.902525065995	41.9907589172971	51.3328734310456	7.96985114827023	15.5200859742761	22.3227380198392	52.4087191381126	15.2708917141285	1.78249906754328	0.000347527684704958	0.0721087767273464	Gm5499	17	87385699	87386583	+	885	processed_pseudogene	predicted pseudogene 5499 [Source:MGI Symbol;Acc:MGI:3643804]	-
ENSMUSG00000099876	17.8089004282281	4.09665940656557	22.4581321260825	0	1.03467239828507	0	14.787897320292	0.344890799428357	5.44283206068462	0.000351311612117325	0.0722251551920837	Gm29650	Y	1048393	1049134	+	742	lncRNA	predicted gene 29650 [Source:MGI Symbol;Acc:MGI:5580356]	-
ENSMUSG00000060198	69.1404369566503	46.0874183238627	54.541178020486	11.5120072141681	24.8321375588417	20.4625098515193	56.5896777669996	18.9355515415097	1.58701050277018	0.000453454262001895	0.088369435826609	Gm11353	13	26676537	26677163	+	627	processed_pseudogene	predicted gene 11353 [Source:MGI Symbol;Acc:MGI:3649794]	-
ENSMUSG00000089764	23.0468123188834	20.4832970328278	18.1803926734953	1.77107803294894	5.17336199142536	2.79034225247991	20.5701673417355	3.24492742561807	2.6868973350313	0.000469959033406151	0.0900112135008413	Gm16580	17	26488311	26489358	+	1048	processed_pseudogene	predicted gene 16580 [Source:MGI Symbol;Acc:MGI:4415000]	-
ENSMUSG00000023908	23.0468123188834	38.9182643623729	28.8747413049632	73.499738367381	69.3230506850999	76.2693549011174	30.2799393287398	73.0307146511994	-1.26942	0.000515221074955903	0.0978439751583629	Pkmyt1	17	23945310	23955709	+	3643	protein_coding	protein kinase, membrane associated tyrosine/threonine 1 [Source:MGI Symbol;Acc:MGI:2137630]	-
ENSMUSG00000026837	49.2363717721601	32.7732752525245	43.8468293890181	124.861	91.0511710490864	76.2693549011174	41.9521588045676	97.393842424368	-1.21695	0.000616252158476878	0.115079955160903	Col5a1	2	27776437	27929526	+	8559	protein_coding	collagen, type V, alpha 1 [Source:MGI Symbol;Acc:MGI:88457]	-
ENSMUSG00000015652	11.5234061594417	112.658133680553	2.13886972629357	1.77107803294894	5.17336199142536	0.930114084159968	42.1068031887628	2.62485136951142	4.0227434380032	0.00064738957931556	0.119895480023821	Steap1	5	5786317	5799326	-	1377	protein_coding	six transmembrane epithelial antigen of the prostate 1 [Source:MGI Symbol;Acc:MGI:1917608]	-
ENSMUSG00000118642	151.899444829004	102.416485164139	120.846139535587	249.722002645801	792.559057086366	160.909736559675	125.054023176243	401.063598763947	-1.68053	0.000663263638975707	0.121828482670546	AY036118	17	40158994	40159718	-	714	pseudogene	cDNA sequence AY036118 [Source:MGI Symbol;Acc:MGI:2158419]	-
ENSMUSG00000095526	138.280873913301	114.706463383836	93.0408330937702	58.445575087315	47.5949303211133	17.6721675990394	115.342723463636	41.2375576691559	1.48379010143259	0.000675611900851403	0.123087699887635	Gm10243	6	48500452	48500784	+	333	processed_pseudogene	predicted gene 10243 [Source:MGI Symbol;Acc:MGI:3704266]	-
ENSMUSG00000116760	0	0	0	7.08431213179576	5.17336199142536	14.8818253465595	0	9.04649982326021	-5.55576	0.000715364469994854	0.128946989773394	Gm1604a	17	8201354	8320073	-	3991	lncRNA	predicted gene 1604A [Source:MGI Symbol;Acc:MGI:3807545]	-
ENSMUSG00000029454	27.2371418314077	29.7007806976004	39.569089936431	78.8129724662278	72.4270678799551	68.8284422278377	32.1690041551464	73.3561608580069	-1.19066	0.000719281258497668	0.128946989773394	Mapkapk5	5	121663101	121683968	-	3195	protein_coding	MAP kinase-activated protein kinase 5 [Source:MGI Symbol;Acc:MGI:1333110]	-
ENSMUSG00000019929	458.841081621407	962.714960542909	229.928495576559	180.649959360792	177.963652505032	247.410346386552	550.494845913625	202.007986084125	1.44637997827216	0.000781884749153411	0.137962640502195	Dcn	10	97315471	97354005	+	5838	protein_coding	decorin [Source:MGI Symbol;Acc:MGI:94872]	-
ENSMUSG00000042165	63.902525065995	98.3198257575737	54.541178020486	23.0240144283362	37.2482063382626	19.5323957673593	72.2545096146849	26.6015388446527	1.44824371353301	0.000799216135408485	0.139919018581006	Gm9774	3	92335339	92336730	-	1392	protein_coding	predicted pseudogene 9774 [Source:MGI Symbol;Acc:MGI:3642386]	-
ENSMUSG00000082127	5.23791189065533	14.3383079229795	19.2498275366421	42.5058727907746	60.0109991005342	34.4142211139188	12.9420157834256	45.6436976684092	-1.81758	0.00112355846384249	0.191386389405012	Gm13577	2	64305089	64305293	-	205	processed_pseudogene	predicted gene 13577 [Source:MGI Symbol;Acc:MGI:3649301]	-
ENSMUSG00000022097	41.9032951252426	10.2416485164139	19.2498275366421	107.150220993411	40.3522235331178	109.753461930876	23.7982570594329	85.751968819135	-1.85177	0.00115179903982385	0.194065147995585	Sftpc	14	70758389	70761521	-	1034	protein_coding	surfactant associated protein C [Source:MGI Symbol;Acc:MGI:109517]	-
ENSMUSG00000056904	14.6661532938349	11.2658133680553	24.597001852376	2.65661704942341	3.10401719485522	0.930114084159968	16.8429895047554	2.23024944281287	2.92418662867899	0.00124278211022375	0.206292624503734	Gm5620	9	90979202	90980549	+	1348	processed_pseudogene	predicted gene 5620 [Source:MGI Symbol;Acc:MGI:3647798]	-
ENSMUSG00000081824	87.9969197630095	71.6915396148975	70.5827009676877	30.108326560132	45.5255855245432	23.2528521039992	76.7570534485316	32.9622547295581	1.22511430048482	0.00132582060402818	0.218099539197843	Ndufs5-ps	16	42775994	42776312	+	319	processed_pseudogene	NADH:ubiquinone oxidoreductase core subunit S5, pseudogene [Source:MGI Symbol;Acc:MGI:3612445]	-
ENSMUSG00000020738	164.470433366577	711.794571890768	702.618705087437	189.505349525537	219.350548436435	179.512018242874	526.294570114927	196.122638734949	1.4243564358637	0.00133337662859139	0.218099539197843	Sumo2	11	115413928	115427102	-	1736	protein_coding	small ubiquitin-like modifier 2 [Source:MGI Symbol;Acc:MGI:2158813]	-
ENSMUSG00000024160	57.6170307972086	104.464814867422	76.9993101465684	146.113937718288	281.43089233354	128.355743614076	79.693718603733	185.300191221968	-1.21526	0.00151295698020203	0.243912611290268	Spsb3	17	25105617	25111126	+	2719	protein_coding	splA/ryanodine receptor domain and SOCS box containing 3 [Source:MGI Symbol;Acc:MGI:1891471]	-
ENSMUSG00000082035	38.7605479908494	24.5799564393934	14.972088084055	5.31323409884682	7.24270678799551	5.58068450495981	26.1041975047659	6.04554179726738	2.11625869239975	0.00160154965821562	0.256350902078242	Rpl17-ps8	X	95528465	95529085	+	621	processed_pseudogene	ribosomal protein L17, pseudogene 8 [Source:MGI Symbol;Acc:MGI:3802129]	-
ENSMUSG00000117929	21.9992299407524	16.3866376262623	16.0415229472018	3.54215606589788	4.13868959314029	2.79034225247991	18.1424635047388	3.49039597050603	2.38270492047072	0.00168956026214618	0.264409296841199	Gm6663	18	45203389	45204361	-	973	processed_pseudogene	predicted gene 6663 [Source:MGI Symbol;Acc:MGI:3643477]	-
ENSMUSG00000020878	17.8089004282281	17.4108024779037	21.3886972629357	2.65661704942341	4.13868959314029	4.65057042079984	18.8694667230225	3.81529235445451	2.31167415652133	0.00169940211645758	0.264409296841199	Lrrc46	11	96925428	96932233	-	1336	protein_coding	leucine rich repeat containing 46 [Source:MGI Symbol;Acc:MGI:1916547]	-
ENSMUSG00000034467	23.0468123188834	26.6282861426762	16.0415229472018	7.08431213179576	3.10401719485522	3.72045633663987	21.9055404695871	4.63626188776362	2.2276446113725	0.00170191249068955	0.264409296841199	Dynlrb2	8	117231713	117242654	+	556	protein_coding	dynein light chain roadblock-type 2 [Source:MGI Symbol;Acc:MGI:1922715]	-
ENSMUSG00000062382	72.2831840910435	65.5465505050491	49.1940037047521	23.0240144283362	28.970827151982	29.763650693119	62.3412461002816	27.2528307578124	1.19633546004673	0.00177283092809878	0.270217882368371	Ftl1-ps1	13	74547813	74555465	+	1223	protein_coding	ferritin light polypeptide 1, pseudogene 1 [Source:MGI Symbol;Acc:MGI:3779109]	-
ENSMUSG00000093460	12.5709885375728	39.9424292140143	3.20830458944035	1.77107803294894	2.06934479657015	0.930114084159968	18.5739074470091	1.59017897122635	3.55412264666714	0.00178465110404386	0.270217882368371	Six3os1	17	85908079	85926066	-	12125	lncRNA	SIX homeobox 3, opposite strand 1 [Source:MGI Symbol;Acc:MGI:1925118]	-
ENSMUSG00000048087	215.801969894999	299.056136679287	193.567710229568	97.4092918121917	163.478238929041	65.1079858911978	236.141938934618	108.66517221081	1.1226163338375	0.00190574798000787	0.284706043226642	Ahcyl	16	45973348	45975440	-	2093	protein_coding	adenosylhomocysteinase like [Source:MGI Symbol;Acc:MGI:3643647]	-
ENSMUSG00000043164	58.6646131753397	13.3141430713381	31.0136110312567	9.74092918121917	2.06934479657015	8.37102675743972	34.3307890926448	6.72710024507634	2.33711621257757	0.00195892993099402	0.288888295714878	Tmem212	3	27920215	27950517	-	716	protein_coding	transmembrane protein 212 [Source:MGI Symbol;Acc:MGI:2685410]	-
ENSMUSG00000049235	33.5226361001941	18.4349673295451	23.5275669892292	6.19877311532129	4.13868959314029	8.37102675743972	25.1617234729895	6.23616315530043	2.00487897917735	0.00198601943989351	0.290880455088717	Gm7324	14	43935285	43952835	+	2046	protein_coding	predicted gene 7324 [Source:MGI Symbol;Acc:MGI:3646999]	-
ENSMUSG00000096826	29.3323065876698	7.16915396148975	21.3886972629357	0	3.10401719485522	3.72045633663987	19.2967192706984	2.27482451049836	3.10344958035799	0.00201058117486262	0.29256567238634	Ccl27b	4	42655251	42655998	+	418	protein_coding	chemokine (C-C motif) ligand 27b [Source:MGI Symbol;Acc:MGI:1891389]	-
ENSMUSG00000083394	25.1419770751456	31.7491104008832	24.597001852376	50.4757239390448	111.744619014788	52.0863887129582	27.1626964428016	71.4355772222636	-1.39078	0.00216219530191595	0.30964510934415	Gm11703	11	115615152	115615634	-	483	processed_pseudogene	predicted gene 11703 [Source:MGI Symbol;Acc:MGI:3649808]	-
ENSMUSG00000086524	25.1419770751456	19.4591321811865	14.972088084055	4.42769508237235	1.03467239828507	5.58068450495981	19.8577324467957	3.68101732853908	2.41262809681196	0.00216940881641445	0.30964510934415	Pabpc1l2a	X	102110274	102110786	-	513	processed_pseudogene	poly(A) binding protein, cytoplasmic 1-like 2A [Source:MGI Symbol;Acc:MGI:3645788]	-
ENSMUSG00000075225	42.9508775033737	40.9665940656557	32.0830458944035	15.054163280066	14.485413575991	13.9517112623995	38.6668391544776	14.4970960394855	1.41544713459053	0.00224399342594111	0.316261941395688	Ccdc162	10	41414842	41592630	-	10197	protein_coding	coiled-coil domain containing 162 [Source:MGI Symbol;Acc:MGI:1923223]	-
ENSMUSG00000063696	48.188789394029	49.1599128787868	47.0551339784585	19.4818583624383	22.7627927622716	19.5323957673593	48.1346120837581	20.5923489640231	1.22746022190629	0.00230017114725859	0.320152392788308	Gm8730	8	103591477	103592430	-	954	processed_pseudogene	predicted pseudogene 8730 [Source:MGI Symbol;Acc:MGI:3644565]	-
ENSMUSG00000029830	3.1427471343932	77.8365287247458	1.06943486314678	1.77107803294894	2.06934479657015	0	27.3495702407619	1.28014094317303	4.42717112278325	0.0023493609405487	0.322550185306716	Svopl	6	37960674	38023931	-	5814	protein_coding	SV2 related protein homolog (rat)-like [Source:MGI Symbol;Acc:MGI:2444335]	-
ENSMUSG00000083716	67.0452722003882	52.232407433711	43.8468293890181	20.3673973789128	28.970827151982	11.1613690099196	54.3748363410391	20.1665311802715	1.43725409551479	0.0023605796952252	0.322550185306716	Gm13436	2	36697838	36698404	-	567	processed_pseudogene	predicted gene 13436 [Source:MGI Symbol;Acc:MGI:3651005]	-
ENSMUSG00000024986	31.427471343932	16.3866376262623	23.5275669892292	67.3009652520597	52.7682923125387	52.0863887129582	23.7805586531412	57.3852154258522	-1.27312	0.00237538280404629	0.322605777308323	Hhex	19	37423258	37429179	+	5056	protein_coding	hematopoietically expressed homeobox [Source:MGI Symbol;Acc:MGI:96086]	Homeobox
ENSMUSG00000061684	25.1419770751456	25.6041212910348	17.1109578103485	41.6203337743001	69.3230506850999	55.8068450495981	22.6190187255096	55.5834098363327	-1.29316	0.00247802127913339	0.330535588357739	Rpl21-ps8	18	82541664	82542146	-	483	processed_pseudogene	ribosomal protein L21, pseudogene 8 [Source:MGI Symbol;Acc:MGI:3648345]	-
ENSMUSG00000083833	56.5694484190775	59.4015613952007	101.596311998944	123.975462306426	223.489238029576	125.565401361596	72.5224406044076	157.676700565866	-1.1196	0.00253119007045551	0.333740197773918	Gm13841	5	115939736	115940218	-	483	processed_pseudogene	predicted gene 13841 [Source:MGI Symbol;Acc:MGI:3650890]	-
ENSMUSG00000029188	1.04758237813107	0	1.06943486314678	8.8553901647447	5.17336199142536	25.1130802723191	0.705672413759283	13.0472774761631	-4.22246	0.00254672559325896	0.333740197773918	Slc34a2	5	53195423	53229006	+	5013	protein_coding	solute carrier family 34 (sodium phosphate), member 2 [Source:MGI Symbol;Acc:MGI:1342284]	-
ENSMUSG00000104802	20.9516475626213	20.4832970328278	12.8332183577614	0.88553901647447	4.13868959314029	4.65057042079984	18.0893876510702	3.2249330101382	2.50378023533315	0.00257108424333388	0.334973411679471	Gm5869	5	87145018	87146274	+	1257	processed_pseudogene	predicted gene 5869 [Source:MGI Symbol;Acc:MGI:3648808]	-
ENSMUSG00000035868	298.560977767354	209.953794586485	317.622154354595	139.915164602966	43.456240727973	159.049508391355	275.378975569478	114.140304574098	1.26807801876919	0.00261833262282606	0.339157316444562	Zfp983	17	21869545	21883882	+	4354	protein_coding	zinc finger protein 983 [Source:MGI Symbol;Acc:MGI:1920479]	zf-C2H2
ENSMUSG00000015653	147.70911531648	501.840777304282	177.526187282366	116.005611158156	56.906981905679	133.006314034875	275.692026634376	101.972969032903	1.43369860149379	0.00278161308124033	0.351102615150748	Steap2	5	5714829	5744578	-	12144	protein_coding	six transmembrane epithelial antigen of prostate 2 [Source:MGI Symbol;Acc:MGI:1921301]	-
ENSMUSG00000044976	2.09516475626213	44.0390886205799	3.20830458944035	0.88553901647447	0	0.930114084159968	16.4475193220941	0.605217700211479	4.72900984707184	0.00278889131584779	0.351102615150748	Wdr72	9	74017638	74190590	+	7486	protein_coding	WD repeat domain 72 [Source:MGI Symbol;Acc:MGI:3583957]	-
ENSMUSG00000032246	27.2371418314077	97.2956609059323	26.7358715786696	18.5963193459639	7.24270678799551	13.0215971782396	50.4228914386699	12.9535411040663	1.95467155628205	0.00291920331889497	0.365454900408477	Calml4	9	62765362	62783203	+	3642	protein_coding	calmodulin-like 4 [Source:MGI Symbol;Acc:MGI:1922850]	-
ENSMUSG00000113389	14.6661532938349	12.2899782196967	12.8332183577614	1.77107803294894	1.03467239828507	2.79034225247991	13.2631166237643	1.86536422790464	2.81729075931468	0.00297028742411726	0.366010404647856	Gm9512	13	15293217	15293713	+	497	processed_pseudogene	predicted gene 9512 [Source:MGI Symbol;Acc:MGI:3779922]	-
ENSMUSG00000037086	5.23791189065533	144.407244081436	18.1803926734953	7.96985114827023	8.27737918628058	8.37102675743972	55.941849548529	8.20608569733018	2.77011632223271	0.00299060355685403	0.366010404647856	Prr32	X	44179781	44181668	+	1110	protein_coding	proline rich 32 [Source:MGI Symbol;Acc:MGI:1916050]	-
ENSMUSG00000111465	62.8549426878639	47.111583175504	42.7773945258714	12.3975462306426	11.3813963811358	29.763650693119	50.9146401297464	17.8475311016325	1.50936696983779	0.00300259119323564	0.366010404647856	Gm47113	9	121698562	121709002	+	9507	lncRNA	predicted gene, 47113 [Source:MGI Symbol;Acc:MGI:6095855]	-
ENSMUSG00000105895	83.8065902504852	102.416485164139	126.19331385132	159.397022965405	306.263029892381	162.769964727994	104.138796421982	209.476672528593	-1.00687	0.00301073339684076	0.366010404647856	Gm42829	5	122546553	122549137	+	2585	lncRNA	predicted gene 42829 [Source:MGI Symbol;Acc:MGI:5662966]	-
ENSMUSG00000068397	17.8089004282281	21.5074618844692	18.1803926734953	6.19877311532129	3.10401719485522	3.72045633663987	19.1655849953976	4.34108221560546	2.13097477712429	0.00302163973670639	0.366010404647856	Gm10240	15	68181668	68182150	+	483	processed_pseudogene	predicted gene 10240 [Source:MGI Symbol;Acc:MGI:3704454]	-
ENSMUSG00000029155	17.8089004282281	50.1840777304282	19.2498275366421	8.8553901647447	0	5.58068450495981	29.0809352317661	4.8120248899015	2.57420144878756	0.00308866652898924	0.367081086391898	Spata18	5	73808722	73836855	+	2107	protein_coding	spermatogenesis associated 18 [Source:MGI Symbol;Acc:MGI:1920722]	-
ENSMUSG00000118653	59.7121955534707	49.1599128787868	34.2219156206971	9.74092918121917	24.8321375588417	16.7420535148794	47.6980080176515	17.1050400849801	1.48931026755459	0.00309460694415645	0.367081086391898	Gm2296	9	56344741	56345728	+	988	protein_coding	predicted gene 2296 [Source:MGI Symbol;Acc:MGI:3780467]	-
ENSMUSG00000089838	4.19032951252426	5.12082425820696	4.27773945258714	23.9095534448107	17.5894307708462	16.7420535148794	4.52963107443945	19.4136792435121	-2.10043	0.00322059531700116	0.375887085722286	Gm2962	1	170752878	170753213	-	336	processed_pseudogene	predicted pseudogene 2962 [Source:MGI Symbol;Acc:MGI:3781140]	-
ENSMUSG00000024011	48.188789394029	32.7732752525245	28.8747413049632	18.5963193459639	8.27737918628058	7.44091267327975	36.6122686505056	11.4382037351747	1.66950690881193	0.00338013642363973	0.384494807702247	Pi16	17	29536654	29549567	+	6364	protein_coding	peptidase inhibitor 16 [Source:MGI Symbol;Acc:MGI:1921366]	-
ENSMUSG00000097891	28.2847242095388	11.2658133680553	6.4166091788807	1.77107803294894	3.10401719485522	0.930114084159968	15.3223822521583	1.93506977065471	3.00235301814296	0.00352050134585535	0.398438962925619	Gm3650	18	43605881	43608234	+	747	unprocessed_pseudogene	predicted gene 3650 [Source:MGI Symbol;Acc:MGI:3781826]	-
ENSMUSG00000117804	20.9516475626213	41.9907589172971	42.7773945258714	12.3975462306426	14.485413575991	5.58068450495981	35.2399336685966	10.8212147705311	1.70781770159489	0.00370400727048037	0.417100999619069	Gm6252	19	9193745	9194324	+	580	processed_pseudogene	predicted gene 6252 [Source:MGI Symbol;Acc:MGI:3644748]	-
ENSMUSG00000113255	78.5686783598299	38.9182643623729	33.1524807575503	20.3673973789128	19.6587755674164	5.58068450495981	50.2131411599177	15.2022858170963	1.72555388193197	0.00372434049347341	0.417293730591228	Tes3-ps	13	49646794	49650065	+	3272	protein_coding	testis derived transcript 3, pseudogene [Source:MGI Symbol;Acc:MGI:3582925]	-
ENSMUSG00000060096	36.6653832345873	23.555791587752	29.9441761681099	12.3975462306426	8.27737918628058	9.30114084159968	30.0551169968164	9.99202208617428	1.58277315555023	0.00384359963462539	0.424291744888277	Amd-ps3	18	64581756	64582760	-	1005	processed_pseudogene	S-adenosylmethionine decarboxylase, pseudogene 3 [Source:MGI Symbol;Acc:MGI:3704487]	-
ENSMUSG00000095677	54.4742836628154	68.6190450599733	43.8468293890181	33.6504826260299	15.5200859742761	14.8818253465595	55.6467193706023	21.3507979822885	1.37569550694237	0.00388661437491818	0.426936968272263	Dynlt1f	17	6914001	6923299	-	3627	protein_coding	dynein light chain Tctex-type 1F [Source:MGI Symbol;Acc:MGI:3780996]	-
ENSMUSG00000052133	204.278563735558	179.228849037244	348.635765385852	640.244708911042	246.252030791847	739.440696907175	244.047726052884	541.979145536688	-1.15183	0.00421675914372606	0.456489640829745	Sema5b	16	35361515	35485102	+	7080	protein_coding	sema domain, seven thrombospondin repeats (type 1 and type 1-like), transmembrane domain (TM) and short cytoplasmic domain, (semaphorin) 5B [Source:MGI Symbol;Acc:MGI:107555]	-
ENSMUSG00000081992	39.8081303689805	44.0390886205799	23.5275669892292	13.2830852471171	14.485413575991	11.1613690099196	35.7915953262632	12.9766226110092	1.46660318081435	0.00441931338130009	0.473839203643798	Gm13408	2	34455011	34455808	+	798	processed_pseudogene	predicted gene 13408 [Source:MGI Symbol;Acc:MGI:3649613]	-
ENSMUSG00000061724	67.0452722003882	64.5223856534077	78.0687450097152	34.5360216425043	27.936154753697	41.8551337871986	69.8788009545037	34.7757700611333	1.00356365318692	0.00448668841906792	0.476503321245938	Gm2423	13	13406746	13407478	-	733	processed_pseudogene	predicted gene 2423 [Source:MGI Symbol;Acc:MGI:3805957]	-
ENSMUSG00000033826	35.6178008564562	47.111583175504	27.8053064418164	18.5963193459639	3.10401719485522	9.30114084159968	36.8448968245922	10.3338257941396	1.81952714971816	0.0045392438410594	0.479539112748942	Dnah8	17	30843328	31096339	+	26820	protein_coding	dynein, axonemal, heavy chain 8 [Source:MGI Symbol;Acc:MGI:107714]	-
ENSMUSG00000112690	27.2371418314077	33.7974401041659	28.8747413049632	15.054163280066	4.13868959314029	1.86022816831994	29.9697744135123	7.01769368050874	2.08003162057307	0.0045580718022011	0.479539112748942	Gm2446	12	55263961	55276745	-	847	unprocessed_pseudogene	predicted gene 2446 [Source:MGI Symbol;Acc:MGI:3780613]	-
ENSMUSG00000025270	43.9984598815047	20.4832970328278	19.2498275366421	53.1323409884682	251.425392783273	27.9034225247991	27.9105281503249	110.82038543218	-1.98735	0.00480639714087311	0.49354453339292	Alas2	X	149330371	149353634	+	2403	protein_coding	aminolevulinic acid synthase 2, erythroid [Source:MGI Symbol;Acc:MGI:87990]	-
ENSMUSG00000021789	4.19032951252426	1.02416485164139	1.06943486314678	23.0240144283362	6.20803438971044	16.7420535148794	2.09464307577081	15.324700777642	-2.87638	0.00486031051762069	0.494056438172525	Sftpa1	14	40853739	40858409	+	2860	protein_coding	surfactant associated protein A1 [Source:MGI Symbol;Acc:MGI:109518]	-
ENSMUSG00000116093	50.2839541502911	47.111583175504	42.7773945258714	17.7107803294894	14.485413575991	26.9733084406391	46.7243106172222	19.7231674487065	1.24086971033663	0.00487243843259976	0.494056438172525	Gm3888	15	91924240	91925479	-	1240	processed_pseudogene	predicted gene 3888 [Source:MGI Symbol;Acc:MGI:3782061]	-
ENSMUSG00000039963	53.4267012846843	29.7007806976004	49.1940037047521	18.5963193459639	5.17336199142536	19.5323957673593	44.1071618956789	14.4340257015829	1.60075964937906	0.00490125050765091	0.494739291107879	Ccdc40	11	119119398	119156064	+	6030	protein_coding	coiled-coil domain containing 40 [Source:MGI Symbol;Acc:MGI:2443893]	-
ENSMUSG00000045871	38.7605479908494	81.9331881313114	32.0830458944035	23.9095534448107	14.485413575991	16.7420535148794	50.9255940055214	18.379006845227	1.46714105074427	0.00500192308877414	0.499413043400298	Slitrk6	14	110986012	110992581	-	4240	protein_coding	SLIT and NTRK-like family, member 6 [Source:MGI Symbol;Acc:MGI:2443198]	-
ENSMUSG00000030735	33.5226361001941	23.555791587752	41.7079596627246	14.1686242635915	4.13868959314029	12.0914830940796	32.9287957835569	10.1329323169371	1.68682363022684	0.00501441094047334	0.499413043400298	Gm9755	8	67966887	67968242	-	1356	processed_pseudogene	predicted pseudogene 9755 [Source:MGI Symbol;Acc:MGI:3642279]	-
ENSMUSG00000086534	57.6170307972086	41.9907589172971	81.2770495991556	26.5661704942341	13.4507411777059	32.5539929455989	60.2949464378871	24.1903015391796	1.31105305911567	0.00552435180432187	0.542961401680039	Gm16758	17	30109058	30116041	+	3848	lncRNA	predicted gene, 16758 [Source:MGI Symbol;Acc:MGI:4439682]	-
ENSMUSG00000015452	5.23791189065533	8.19331881313114	3.20830458944035	15.054163280066	55.8723095073939	11.1613690099196	5.54651176440894	27.3626139324598	-2.29401	0.00557426080033326	0.544611441538364	Ager	17	34816836	34819910	+	2141	protein_coding	advanced glycosylation end product-specific receptor [Source:MGI Symbol;Acc:MGI:893592]	-
ENSMUSG00000082185	16.761318050097	14.3383079229795	11.7637834946146	2.65661704942341	2.06934479657015	3.72045633663987	14.2878031558971	2.81547272754448	2.33734586164243	0.00567134663707464	0.548605277776912	Gm12428	3	98728354	98729080	+	727	processed_pseudogene	predicted gene 12428 [Source:MGI Symbol;Acc:MGI:3650848]	-
ENSMUSG00000035948	37.7129656127183	39.9424292140143	27.8053064418164	16.8252413130149	7.24270678799551	13.9517112623995	35.1535670895163	12.6732197878033	1.46260976756956	0.0056797012113099	0.548605277776912	Acss3	10	106769378	106959529	-	7196	protein_coding	acyl-CoA synthetase short-chain family member 3 [Source:MGI Symbol;Acc:MGI:2685720]	-
ENSMUSG00000090381	21.9992299407524	18.4349673295451	19.2498275366421	4.42769508237235	6.20803438971044	6.51079858911978	19.8946749356465	5.71550935373419	1.80368935573425	0.00636053530261791	0.60395438812019	Gm6158	14	24119802	24120705	+	904	processed_pseudogene	predicted gene 6158 [Source:MGI Symbol;Acc:MGI:3779562]	-
ENSMUSG00000039617	23.0468123188834	23.555791587752	17.1109578103485	7.08431213179576	4.13868959314029	7.44091267327975	21.2378539056613	6.22130479940527	1.76329107625671	0.00683007358264234	0.632459169063769	Gm7488	3	21103729	21104412	+	684	processed_pseudogene	predicted gene 7488 [Source:MGI Symbol;Acc:MGI:3647006]	-
ENSMUSG00000094574	8.38065902504852	11.2658133680553	9.62491376832105	0	2.06934479657015	0.930114084159968	9.75712872047496	0.999819626910038	3.33743264084508	0.00717176359432605	0.655829443356151	Gm15027	X	13045682	13045819	+	138	unprocessed_pseudogene	predicted gene 15027 [Source:MGI Symbol;Acc:MGI:3709653]	-
ENSMUSG00000073640	41.9032951252426	36.8699346590901	32.0830458944035	13.2830852471171	20.6934479657015	10.2312549257597	36.9520918929121	14.7359293795261	1.33423911908639	0.007228786313935	0.655829443356151	Rpl27-ps3	18	6332632	6333042	+	411	processed_pseudogene	ribosomal protein L27, pseudogene 3 [Source:MGI Symbol;Acc:MGI:3646174]	-
ENSMUSG00000044177	49.2363717721601	849.032662010714	19.2498275366421	30.9938655766064	17.5894307708462	3.72045633663987	305.839620439839	17.4345842280309	4.13225296552641	0.00733781639507365	0.66229720514347	Wfikkn2	11	94126782	94136831	-	3827	protein_coding	WAP, follistatin/kazal, immunoglobulin, kunitz and netrin domain containing 2 [Source:MGI Symbol;Acc:MGI:2669209]	-
ENSMUSG00000029375	0	0	0	7.96985114827023	4.13868959314029	4.65057042079984	0	5.58637038740345	-4.86118	0.00739623720119768	0.662969117766555	Cxcl15	5	90942393	90950926	+	2127	protein_coding	chemokine (C-X-C motif) ligand 15 [Source:MGI Symbol;Acc:MGI:1339941]	-
ENSMUSG00000084973	3.1427471343932	10.2416485164139	8.55547890517427	0	1.03467239828507	0	7.31329151866046	0.344890799428357	4.42866774806208	0.00753946339443178	0.672668460678698	Gm13848	6	31635108	31643066	-	2774	lncRNA	predicted gene 13848 [Source:MGI Symbol;Acc:MGI:3651996]	-
ENSMUSG00000025784	57.6170307972086	28.676615845959	32.0830458944035	21.2529363953873	9.31205158456565	12.0914830940796	39.4588975125237	14.2188236913442	1.46428383125028	0.00798259886601363	0.698919859332462	Clec3b	9	122980011	122986497	+	992	protein_coding	C-type lectin domain family 3, member b [Source:MGI Symbol;Acc:MGI:104540]	-
ENSMUSG00000083101	11.5234061594417	10.2416485164139	5.34717431573392	0	0	1.86022816831994	9.03740966386319	0.620076056106646	3.84838253326007	0.00882863525014824	0.751782254111216	Gm13430	2	36279144	36279431	+	288	processed_pseudogene	predicted gene 13430 [Source:MGI Symbol;Acc:MGI:3651032]	-
ENSMUSG00000039092	4.19032951252426	8.19331881313114	3.20830458944035	0	0	0	5.19731763836525	0	4.89858312251822	0.00902754573396791	0.752038187183966	Sptlc3	2	139335833	139479594	+	2845	protein_coding	serine palmitoyltransferase, long chain base subunit 3 [Source:MGI Symbol;Acc:MGI:2444678]	-
ENSMUSG00000071192	8.38065902504852	14.3383079229795	2.13886972629357	6.19877311532129	142.78479096334	11.1613690099196	8.28594555810719	53.3816443628603	-2.68252	0.00917836516222267	0.758959353949254	Wfikkn1	17	26096602	26099832	-	2536	protein_coding	WAP, FS, Ig, KU, and NTR-containing protein 1 [Source:MGI Symbol;Acc:MGI:2670967]	-
ENSMUSG00000101054	6.28549426878639	5.12082425820696	8.55547890517427	0.88553901647447	0	0	6.65393247738921	0.295179672158157	4.29118945527934	0.00930548626685194	0.766642065271636	Gm18406	1	112331917	112332585	-	669	processed_pseudogene	predicted gene, 18406 [Source:MGI Symbol;Acc:MGI:5010591]	-
ENSMUSG00000016206	16.761318050097	24.5799564393934	14.972088084055	53.1323409884682	54.8376371091088	27.9034225247991	18.7711208578485	45.291133540792	-1.26818	0.00962049340950391	0.789690977339096	H2-M3	17	37581111	37585375	+	1438	protein_coding	histocompatibility 2, M region locus 3 [Source:MGI Symbol;Acc:MGI:95915]	-
ENSMUSG00000057969	31.427471343932	214.050453993051	26.7358715786696	37.1926386919277	13.4507411777059	21.3926239356793	90.7379323052175	24.0120012684377	1.91518138974778	0.00983531478195756	0.801452977995952	Sema3b	9	107474873	107486428	-	4777	protein_coding	sema domain, immunoglobulin domain (Ig), short basic domain, secreted, (semaphorin) 3B [Source:MGI Symbol;Acc:MGI:107561]	-
ENSMUSG00000098404	23.0468123188834	40.9665940656557	34.2219156206971	7.08431213179576	12.4160687794209	16.7420535148794	32.7451073350787	12.0808114753654	1.44240604857224	0.010019580009393	0.81320342004434	Mrip-ps	7	15022176	15023115	-	940	unprocessed_pseudogene	Mom radiation induced polyposis, pseudogene [Source:MGI Symbol;Acc:MGI:3645947]	-
ENSMUSG00000045104	12.5709885375728	9.21748366477253	21.3886972629357	1.77107803294894	5.17336199142536	1.86022816831994	14.3923898217603	2.93488939756475	2.31497910320193	0.0103106431928395	0.827121229369153	Ldhb-ps	19	21914744	21915745	+	1002	processed_pseudogene	lactate dehydrogenase B, pseudogene [Source:MGI Symbol;Acc:MGI:3645435]	-
ENSMUSG00000053173	14.6661532938349	16.3866376262623	16.0415229472018	3.54215606589788	6.20803438971044	1.86022816831994	15.698104622433	3.87013954130942	2.03527345669291	0.0103348629668153	0.827121229369153	Rpl18-ps2	6	128290320	128290886	+	567	processed_pseudogene	ribosomal protein L18, pseudogene 2 [Source:MGI Symbol;Acc:MGI:3646997]	-
ENSMUSG00000032368	443.127345949441	502.864942155924	210.678668039916	292.227875436575	155.200859742761	115.334146435836	385.55698538176	187.587627205057	1.03864095369441	0.0104615505149742	0.832015392415027	Zic1	9	91240111	91247863	-	5693	protein_coding	zinc finger protein of the cerebellum 1 [Source:MGI Symbol;Acc:MGI:106683]	zf-C2H2
ENSMUSG00000068262	27.2371418314077	12.2899782196967	36.3607853469906	8.8553901647447	6.20803438971044	8.37102675743972	25.2959684660317	7.81148377063162	1.68904072570822	0.0104702726878057	0.832015392415027	Gm5879	6	87741978	87743186	-	1209	processed_pseudogene	predicted gene 5879 [Source:MGI Symbol;Acc:MGI:3647624]	-
ENSMUSG00000038677	67.0452722003882	132.11726586174	59.8883523362199	38.0781777084022	27.936154753697	53.0165027971182	86.3502967994492	39.6769450864058	1.12029205386731	0.0105832935764352	0.838024825987055	Scube3	17	28361115	28393828	+	8844	protein_coding	signal peptide, CUB domain, EGF-like 3 [Source:MGI Symbol;Acc:MGI:3045253]	-
ENSMUSG00000039552	106.853402569369	70.6673747632561	56.6800477467795	43.391411807249	17.5894307708462	43.7153619555185	78.0669416931348	34.8987348445379	1.15619401445891	0.0107517176593345	0.839715499689982	Rsph4a	10	33781107	33792017	+	3650	protein_coding	radial spoke head 4 homolog A (Chlamydomonas) [Source:MGI Symbol;Acc:MGI:3027894]	-
ENSMUSG00000045886	24.0943946970145	30.7249455492418	29.9441761681099	14.1686242635915	10.3467239828507	7.44091267327975	28.2545054714554	10.6520869732407	1.40407726299013	0.010781246987146	0.839715499689982	Pam16l	10	43400080	43400642	+	563	protein_coding	presequence translocase associated motor 16 like [Source:MGI Symbol;Acc:MGI:3704359]	-
ENSMUSG00000010080	23.0468123188834	200.736310921713	44.9162642521649	25.6806314777596	31.0401719485522	25.1130802723191	89.5664624975871	27.277961232877	1.71678153574184	0.0108800436567538	0.839715499689982	Epn3	11	94380425	94390800	-	4067	protein_coding	epsin 3 [Source:MGI Symbol;Acc:MGI:1919139]	-
ENSMUSG00000063354	28.2847242095388	74.7640341698216	10.6943486314678	7.08431213179576	16.5547583725612	1.86022816831994	37.9143690036094	8.49976622422562	2.16891589323713	0.0108839308093177	0.839715499689982	Slc39a4	15	76496583	76501584	-	3106	protein_coding	solute carrier family 39 (zinc transporter), member 4 [Source:MGI Symbol;Acc:MGI:1919277]	-
ENSMUSG00000115801	3.1427471343932	5.12082425820696	6.4166091788807	0	0	0	4.89339352382695	0	4.81008354996299	0.0108934406045545	0.839715499689982	ENSMUSG00000115801	14	44781512	44874658	-	93147	lncRNA	novel transcript	-
ENSMUSG00000068964	11.5234061594417	10.2416485164139	5.34717431573392	0.88553901647447	0	1.86022816831994	9.03740966386319	0.915255728264802	3.2739701209874	0.0109578504826451	0.840939970772579	Gm6361	15	31446529	31446963	-	435	processed_pseudogene	predicted gene 6361 [Source:MGI Symbol;Acc:MGI:3646180]	-
ENSMUSG00000036814	225.230211298179	530.517393150241	166.831838650898	218.728137069194	93.1205158456565	93.0114084159968	307.526481033106	134.953353776949	1.18718797091727	0.0115161878620833	0.874800860343812	Slc6a20a	9	123463835	123507950	-	4084	protein_coding	solute carrier family 6 (neurotransmitter transporter), member 20A [Source:MGI Symbol;Acc:MGI:2143217]	-
ENSMUSG00000071550	83.8065902504852	86.0298475378769	90.9019633674766	50.4757239390448	18.6241031691313	54.8767309654381	86.9128003852796	41.3255193578714	1.06672092684185	0.0116077055306064	0.878589665502381	Cfap44	16	44215159	44302791	+	8405	protein_coding	cilia and flagella associated protein 44 [Source:MGI Symbol;Acc:MGI:1277238]	-
ENSMUSG00000087416	2.09516475626213	4.09665940656557	3.20830458944035	7.08431213179576	18.6241031691313	18.6022816831994	3.13337625075602	14.7702323280421	-2.23157	0.0116444790331656	0.878589665502381	Gm15906	4	129028884	129030703	+	323	lncRNA	predicted gene 15906 [Source:MGI Symbol;Acc:MGI:3801906]	-
ENSMUSG00000078377	45.0460422596358	34.8216049558073	36.3607853469906	14.1686242635915	22.7627927622716	14.8818253465595	38.7428108541446	17.2710807908075	1.17219678295155	0.0117391765527603	0.882762440841629	Gm4294	12	12073046	12073659	+	614	processed_pseudogene	predicted gene 4294 [Source:MGI Symbol;Acc:MGI:3782472]	-
ENSMUSG00000061048	2.09516475626213	30.7249455492418	0	0	1.03467239828507	0	10.9400367685013	0.344890799428357	5.01080472382772	0.0118642214870479	0.889181736800191	Cdh3	8	107237523	107283929	+	4384	protein_coding	cadherin 3 [Source:MGI Symbol;Acc:MGI:88356]	-
ENSMUSG00000083287	7.33307664691746	13.3141430713381	18.1803926734953	2.65661704942341	1.03467239828507	3.72045633663987	12.942537463917	2.47058192811612	2.37350855302935	0.0119181437528932	0.890245611195277	Idi1-ps1	2	53586133	53586816	-	684	processed_pseudogene	isopentenyl-diphosphate delta isomerase, pseudogene 1 [Source:MGI Symbol;Acc:MGI:3649894]	-
ENSMUSG00000104496	24.0943946970145	18.4349673295451	18.1803926734953	4.42769508237235	5.17336199142536	9.30114084159968	20.2365849000183	6.3007326384658	1.6824688588907	0.0119751023892662	0.891528469903877	Gm5837	1	139855978	139857346	-	1369	processed_pseudogene	predicted gene 5837 [Source:MGI Symbol;Acc:MGI:3648028]	-
ENSMUSG00000062542	68.0928545785192	197.663816366789	67.3743963782474	52.2468019719937	30.0054995502671	58.597187302078	111.043689107852	46.9498296081129	1.24021794120353	0.0120173406640955	0.891710552787136	Syt9	7	106969935	107147863	+	3979	protein_coding	synaptotagmin IX [Source:MGI Symbol;Acc:MGI:1926373]	-
ENSMUSG00000031786	57.6170307972086	93.1990014993667	45.9856991153117	33.6504826260299	6.20803438971044	31.6238788614389	65.6005771372957	23.8274652923931	1.45409645410347	0.0120786190532714	0.892245785741642	Drc7	8	95781731	95804769	+	2988	protein_coding	dynein regulatory complex subunit 7 [Source:MGI Symbol;Acc:MGI:2685616]	-
ENSMUSG00000091803	6.28549426878639	9.21748366477253	16.0415229472018	25.6806314777596	31.0401719485522	28.833536608959	10.5148336269202	28.5181133450903	-1.44075	0.0121440030635549	0.892245785741642	Cox16	12	81405800	81531901	-	3751	protein_coding	cytochrome c oxidase assembly protein 16 [Source:MGI Symbol;Acc:MGI:1913522]	-
ENSMUSG00000084013	28.2847242095388	15.3624727746209	17.1109578103485	5.31323409884682	6.20803438971044	7.44091267327975	20.2527182648361	6.32072705394567	1.68088204206932	0.0122989666284291	0.900678245674729	Gm14270	2	170126955	170127800	+	846	processed_pseudogene	predicted gene 14270 [Source:MGI Symbol;Acc:MGI:3649849]	-
ENSMUSG00000052305	448.365257840096	359.481862926129	310.136110312567	796.985114827023	3463.04851706014	477.148525174064	372.661077026264	1579.06071902041	-2.08304	0.0128381139228484	0.917790993795697	Hbb-bs	7	103475741	103477303	-	768	protein_coding	hemoglobin, beta adult s chain [Source:MGI Symbol;Acc:MGI:5474852]	-
ENSMUSG00000115008	2.09516475626213	53.2565722853524	0	0.88553901647447	2.06934479657015	0.930114084159968	18.4505790138715	1.29499929906819	3.84765170535536	0.0128405905561934	0.917790993795697	4933429O19Rik	14	49116040	49124569	+	2992	lncRNA	RIKEN cDNA 4933429O19 gene [Source:MGI Symbol;Acc:MGI:1914020]	-
ENSMUSG00000074665	1.04758237813107	40.9665940656557	1.06943486314678	0	2.06934479657015	0	14.3612037689778	0.689781598856715	4.4432223346831	0.0128602959548328	0.917790993795697	Bpifb4	2	153780141	153806021	+	3118	protein_coding	BPI fold containing family B, member 4 [Source:MGI Symbol;Acc:MGI:2685852]	-
ENSMUSG00000081604	95.3299964099269	87.0540123895183	59.8883523362199	31.8794045930809	60.0109991005342	24.1829661881592	80.7574537118884	38.6911232939248	1.06777593235068	0.0130086456130405	0.925430919182938	Gm11518	11	93928044	93928454	-	411	processed_pseudogene	predicted gene 11518 [Source:MGI Symbol;Acc:MGI:3650306]	-
ENSMUSG00000022949	87.9969197630095	1512.69148587434	146.512576251109	108.035760009885	50.6989475159686	64.1778718070378	582.400327296152	74.3041931109639	2.9701956963707	0.0132107402064951	0.933233682497661	Clic6	16	92282624	92338131	+	3914	protein_coding	chloride intracellular channel 6 [Source:MGI Symbol;Acc:MGI:2146607]	-
ENSMUSG00000022512	55.5218660409465	652.393010495567	31.0136110312567	38.0781777084022	31.0401719485522	18.6022816831994	246.309495855923	29.2402104467179	3.07443503585146	0.0132834149861105	0.933233682497661	Cldn1	16	26175392	26190591	-	4841	protein_coding	claudin 1 [Source:MGI Symbol;Acc:MGI:1276109]	-
ENSMUSG00000056370	5.23791189065533	4.09665940656557	3.20830458944035	14.1686242635915	8.27737918628058	29.763650693119	4.18095862888708	17.4032180476637	-2.0597	0.0136061624550666	0.946895945514247	Sftpb	6	72281594	72291354	+	2022	protein_coding	surfactant associated protein B [Source:MGI Symbol;Acc:MGI:109516]	-
ENSMUSG00000029633	18.8564828063592	19.4591321811865	19.2498275366421	3.54215606589788	8.27737918628058	6.51079858911978	19.1884808413959	6.11011128043275	1.66262572693973	0.0138261541972765	0.959226902188137	Gm5578	6	112582505	112583740	+	1236	processed_pseudogene	predicted pseudogene 5578 [Source:MGI Symbol;Acc:MGI:3645010]	-
ENSMUSG00000032514	49.2363717721601	47.111583175504	26.7358715786696	26.5661704942341	8.27737918628058	11.1613690099196	41.0279421754446	15.3349728968114	1.41061528372635	0.0142659505900964	0.983648266995296	Ttc21a	9	119766672	119796859	+	5388	protein_coding	tetratricopeptide repeat domain 21A [Source:MGI Symbol;Acc:MGI:1921302]	-
ENSMUSG00000070490	24.0943946970145	22.5316267361106	13.9026532209082	7.96985114827023	6.20803438971044	5.58068450495981	20.1762248846778	6.58619001431349	1.61283697727035	0.0143893480612318	0.988323045204921	Gm10293	3	52520256	52521257	+	1002	processed_pseudogene	predicted pseudogene 10293 [Source:MGI Symbol;Acc:MGI:3704216]	-
ENSMUSG00000108381	17.8089004282281	16.3866376262623	28.8747413049632	8.8553901647447	6.20803438971044	5.58068450495981	21.0234264531512	6.88136968647165	1.60553566556979	0.0144569500084125	0.988323045204921	Gm9299	7	127640423	127641562	-	1140	processed_pseudogene	predicted gene 9299 [Source:MGI Symbol;Acc:MGI:3648098]	-
ENSMUSG00000069892	24.0943946970145	21.5074618844692	13.9026532209082	48.7046459060958	30.0054995502671	53.9466168812782	19.8348366007973	44.2189207792137	-1.15828	0.0144660609053155	0.988323045204921	9930111J21Rik2	11	48906701	48942069	-	7017	protein_coding	RIKEN cDNA 9930111J21 gene 2 [Source:MGI Symbol;Acc:MGI:3711310]	-
ENSMUSG00000035200	1.04758237813107	38.9182643623729	4.27773945258714	1.77107803294894	1.03467239828507	1.86022816831994	14.7478620643637	1.55532619985132	3.23890246738873	0.0147859349360422	0.999983712918307	Chrnb4	9	54935438	54956063	-	3723	protein_coding	cholinergic receptor, nicotinic, beta polypeptide 4 [Source:MGI Symbol;Acc:MGI:87892]	-
ENSMUSG00000058914	9.42824140317959	7.16915396148975	5.34717431573392	0.88553901647447	0	0.930114084159968	7.31485656013442	0.605217700211479	3.55415028083364	0.0148881000804146	0.999983712918307	C1qtnf3	15	10952418	10980236	+	2557	protein_coding	C1q and tumor necrosis factor related protein 3 [Source:MGI Symbol;Acc:MGI:1932136]	-
ENSMUSG00000086822	46.0936246377669	102.416485164139	44.9162642521649	36.3070996754533	28.970827151982	22.3227380198392	64.4754580180237	29.2002216157582	1.14261274554671	0.015033786911139	0.999983712918307	5330413P13Rik	2	131661926	131689603	-	6070	lncRNA	RIKEN cDNA 5330413P13 gene [Source:MGI Symbol;Acc:MGI:3041161]	-
ENSMUSG00000052387	2176.87618175635	7201.92723674227	2049.03719778924	2084.5588447809	1724.79888794122	1861.1582824041	3809.28020542929	1890.17200504207	1.01100307744705	0.0150444965216106	0.999983712918307	Trpm3	19	22116410	22972774	+	24437	protein_coding	transient receptor potential cation channel, subfamily M, member 3 [Source:MGI Symbol;Acc:MGI:2443101]	-
ENSMUSG00000030228	4.19032951252426	6.14498910984835	3.20830458944035	0	0	0	4.51454107060432	0	4.6950318174754	0.0150841965703005	0.999983712918307	Pik3c2g	6	139564219	139915010	+	12830	protein_coding	phosphatidylinositol-4-phosphate 3-kinase catalytic subunit type 2 gamma [Source:MGI Symbol;Acc:MGI:1203730]	-
ENSMUSG00000116358	29.3323065876698	17.4108024779037	32.0830458944035	2.65661704942341	12.4160687794209	10.2312549257597	26.275384986659	8.43464691820131	1.65091790822438	0.0153885813348619	0.999983712918307	Gm49450	15	98830018	98851432	-	899	protein_coding	predicted gene, 49450 [Source:MGI Symbol;Acc:MGI:6155101]	-
ENSMUSG00000068014	43.9984598815047	55.3049019886352	25.6664367155228	15.054163280066	23.7974651605567	3.72045633663987	41.6565995285542	14.1906949257542	1.56140192868658	0.0154178651235713	0.999983712918307	Gm14648	X	46989222	46989704	+	483	processed_pseudogene	predicted gene 14648 [Source:MGI Symbol;Acc:MGI:3705508]	-
ENSMUSG00000098232	11.5234061594417	12.2899782196967	10.6943486314678	2.65661704942341	3.10401719485522	1.86022816831994	11.5025776702021	2.54028747086619	2.18446464521513	0.0156015487613676	0.999983712918307	Gm3671	9	75600935	75601941	-	1007	processed_pseudogene	predicted gene 3671 [Source:MGI Symbol;Acc:MGI:3781847]	-
ENSMUSG00000111953	0	0	0	7.08431213179576	1.03467239828507	7.44091267327975	0	5.18663240112019	-4.75622	0.0157121159988253	0.999983712918307	Gm18637	10	21928150	21930049	+	1900	processed_pseudogene	predicted gene, 18637 [Source:MGI Symbol;Acc:MGI:5010822]	-
ENSMUSG00000032473	0	0	0	6.19877311532129	1.03467239828507	8.37102675743972	0	5.20149075701536	-4.75995	0.0157343828298891	0.999983712918307	Cldn18	9	99571514	99599320	-	4456	protein_coding	claudin 18 [Source:MGI Symbol;Acc:MGI:1929209]	-
ENSMUSG00000081683	20.9516475626213	19.4591321811865	8.55547890517427	7.08431213179576	1.03467239828507	2.79034225247991	16.3220862163273	3.63644226085358	2.14456905629418	0.0159208957892656	0.999983712918307	Fzd10	5	128677908	128681157	+	3250	protein_coding	frizzled class receptor 10 [Source:MGI Symbol;Acc:MGI:2136761]	-
ENSMUSG00000070443	28.2847242095388	22.5316267361106	35.2913504838439	8.8553901647447	15.5200859742761	10.2312549257597	28.7025671431644	11.5355770215935	1.32225728344052	0.015999674691363	0.999983712918307	Gm10291	3	78824565	78825563	+	999	processed_pseudogene	predicted pseudogene 10291 [Source:MGI Symbol;Acc:MGI:3641638]	-
ENSMUSG00000118252	9.42824140317959	4.09665940656557	4.27773945258714	0	1.03467239828507	0	5.93421342077743	0.344890799428357	4.12676678531876	0.016035246770394	0.999983712918307	Gm5521	19	61155687	61156487	+	801	processed_pseudogene	predicted gene 5521 [Source:MGI Symbol;Acc:MGI:3645827]	-
ENSMUSG00000027171	17.8089004282281	65.5465505050491	19.2498275366421	12.3975462306426	9.31205158456565	12.0914830940796	34.2017594899731	11.2670269697626	1.6006953971281	0.016190074777515	0.999983712918307	Prrg4	2	104661086	104680221	-	3165	protein_coding	proline rich Gla (G-carboxyglutamic acid) 4 (transmembrane) [Source:MGI Symbol;Acc:MGI:2442211]	-
ENSMUSG00000106717	0	0	0	5.31323409884682	7.24270678799551	1.86022816831994	0	4.80538968505409	-4.63855	0.0168147443168559	0.999983712918307	Gm42798	5	31367688	31371659	-	3972	TEC	predicted gene 42798 [Source:MGI Symbol;Acc:MGI:5662935]	-
ENSMUSG00000080776	67.0452722003882	47.111583175504	66.3049615151006	29.2227875436575	41.3868959314029	17.6721675990394	60.1539389636643	29.4272836913666	1.03588821701511	0.0169037274183139	0.999983712918307	Gm12174	11	46618645	46619457	+	813	processed_pseudogene	predicted gene 12174 [Source:MGI Symbol;Acc:MGI:3651722]	-
ENSMUSG00000037379	1.04758237813107	1.02416485164139	1.06943486314678	0	37.2482063382626	4.65057042079984	1.04706069763975	13.9662589196875	-3.73191	0.0172278542626929	0.999983712918307	Spon2	5	33355528	33375799	-	2947	protein_coding	spondin 2, extracellular matrix protein [Source:MGI Symbol;Acc:MGI:1923724]	-
ENSMUSG00000058626	6.28549426878639	19.4591321811865	5.34717431573392	70.8431213179576	7.24270678799551	41.8551337871986	10.3639335885689	39.9803206310506	-1.94819	0.0172840920405899	0.999983712918307	Capn11	17	45941130	45970251	-	2708	protein_coding	calpain 11 [Source:MGI Symbol;Acc:MGI:1352490]	-
ENSMUSG00000079466	12.5709885375728	6.14498910984835	1.06943486314678	0	1.03467239828507	0	6.59513750352264	0.344890799428357	4.28005230654773	0.0172861433123625	0.999983712918307	Prdm12	2	31530049	31545807	+	2471	protein_coding	PR domain containing 12 [Source:MGI Symbol;Acc:MGI:2685844]	zf-C2H2
ENSMUSG00000083364	16.761318050097	16.3866376262623	16.0415229472018	3.54215606589788	6.20803438971044	5.58068450495981	16.3964928745204	5.11029165352271	1.68992950739666	0.0178293461198522	0.999983712918307	Llph-ps2	X	13084449	13084841	-	393	processed_pseudogene	LLP homolog, pseudogene 2 [Source:MGI Symbol;Acc:MGI:3642864]	-
ENSMUSG00000071202	24.0943946970145	22.5316267361106	14.972088084055	9.74092918121917	4.13868959314029	6.51079858911978	20.5327031723934	6.79680578782641	1.58426385878438	0.0178454117913847	0.999983712918307	Ccdc78	17	26005554	26009487	+	2118	protein_coding	coiled-coil domain containing 78 [Source:MGI Symbol;Acc:MGI:2685784]	-
ENSMUSG00000113198	5.23791189065533	6.14498910984835	5.34717431573392	0.88553901647447	0	0	5.5766917720792	0.295179672158157	4.03743856832607	0.0179284329522744	0.999983712918307	Gm6988	12	110282424	110282798	+	375	processed_pseudogene	predicted gene 6988 [Source:MGI Symbol;Acc:MGI:3647486]	-
ENSMUSG00000038756	19.9040651844902	4.09665940656557	7.48604404202749	2.65661704942341	1.03467239828507	0.930114084159968	10.4955895443611	1.54046784395615	2.75111693115473	0.0179347106599049	0.999983712918307	Ttll6	11	96024612	96056277	+	3857	protein_coding	tubulin tyrosine ligase-like family, member 6 [Source:MGI Symbol;Acc:MGI:2683461]	-
ENSMUSG00000055494	0	3.07249455492418	16.0415229472018	23.0240144283362	41.3868959314029	22.3227380198392	6.37133916737531	28.9112161265261	-2.18534	0.0181982534640786	0.999983712918307	Gm14168	2	156413712	156419377	+	2197	lncRNA	predicted gene 14168 [Source:MGI Symbol;Acc:MGI:3651463]	-
ENSMUSG00000017723	1.04758237813107	59.4015613952007	3.20830458944035	4.42769508237235	2.06934479657015	0.930114084159968	21.2191494542574	2.47571798770082	3.09347134757817	0.0183158470700185	0.999983712918307	Wfdc2	2	164404333	164410430	+	1140	protein_coding	WAP four-disulfide core domain 2 [Source:MGI Symbol;Acc:MGI:1914951]	-
ENSMUSG00000072789	14.6661532938349	13.3141430713381	9.62491376832105	1.77107803294894	5.17336199142536	1.86022816831994	12.535070044498	2.93488939756475	2.11781043543316	0.0187126468306062	0.999983712918307	Gm10420	6	122672960	122673841	+	882	processed_pseudogene	predicted gene 10420 [Source:MGI Symbol;Acc:MGI:3704275]	-
ENSMUSG00000071343	12.5709885375728	19.4591321811865	11.7637834946146	4.42769508237235	3.10401719485522	4.65057042079984	14.5979680711246	4.06076089934247	1.84072461038643	0.0188163758084778	0.999983712918307	Gm10327	10	33684493	33685494	-	1002	processed_pseudogene	predicted pseudogene 10327 [Source:MGI Symbol;Acc:MGI:3704356]	-
ENSMUSG00000049382	12.5709885375728	65.5465505050491	6.4166091788807	10.6264681976936	5.17336199142536	2.79034225247991	28.1780494071675	6.19672414719964	2.18084960950527	0.0194055643888341	0.999983712918307	Krt8	15	101905133	101912917	-	1958	protein_coding	keratin 8 [Source:MGI Symbol;Acc:MGI:96705]	-
ENSMUSG00000120939	17.8089004282281	24.5799564393934	9.62491376832105	7.08431213179576	3.10401719485522	4.65057042079984	17.3379235453142	4.94629991581694	1.79971568072956	0.019472955398078	0.999983712918307	ENSMUSG00000120939	9	105372405	105374397	+	1993	lncRNA	novel transcript, antisense to KO:Atp2c1and Atp2c1	-
ENSMUSG00000046636	10.4758237813107	15.3624727746209	9.62491376832105	0.88553901647447	4.13868959314029	2.79034225247991	11.8210701080842	2.60485695403155	2.20475214581971	0.0194816161044348	0.999983712918307	Gm7729	18	27731697	27732809	+	801	unprocessed_pseudogene	predicted gene 7729 [Source:MGI Symbol;Acc:MGI:3647361]	-
ENSMUSG00000097075	9.42824140317959	6.14498910984835	11.7637834946146	19.4818583624383	27.936154753697	24.1829661881592	9.11233800254752	23.8669931014315	-1.38925	0.0199879222202295	0.999983712918307	Cdiptos	7	126570894	126575270	-	2591	protein_coding	CDIP transferase, opposite strand [Source:MGI Symbol;Acc:MGI:2443610]	-
ENSMUSG00000117405	4.19032951252426	5.12082425820696	3.20830458944035	0	0	0	4.17315278672386	0	4.58134004698872	0.0200209245296921	0.999983712918307	Rpl19-ps7	18	24078016	24078607	+	592	processed_pseudogene	ribosomal protein L19, pseudogene 7 [Source:MGI Symbol;Acc:MGI:3643382]	-
ENSMUSG00000001134	24.0943946970145	15.3624727746209	21.3886972629357	37.1926386919277	50.6989475159686	37.2045633663987	20.2818549115237	41.698716524765	-1.03842	0.0202153306976506	0.999983712918307	Uxt	X	20807961	20828256	-	1639	protein_coding	ubiquitously expressed prefoldin like chaperone [Source:MGI Symbol;Acc:MGI:1277988]	-
ENSMUSG00000086742	5.23791189065533	23.555791587752	7.48604404202749	3.54215606589788	1.03467239828507	1.86022816831994	12.0932491734783	2.14568554416763	2.47831802877742	0.0202339075431784	0.999983712918307	Gm16201	7	139530309	139558890	+	4361	lncRNA	predicted gene 16201 [Source:MGI Symbol;Acc:MGI:3802153]	-
ENSMUSG00000044268	16.761318050097	20.4832970328278	25.6664367155228	6.19877311532129	6.20803438971044	10.2312549257597	20.9703505994826	7.54602081026379	1.47216791941954	0.0204514192911205	0.999983712918307	Gm4895	10	22029179	22030315	-	1137	processed_pseudogene	predicted gene 4895 [Source:MGI Symbol;Acc:MGI:3648582]	-
ENSMUSG00000037568	41.9032951252426	97.2956609059323	50.2634385678988	27.4517095107086	38.2828787365477	26.0431943564791	63.1541315330246	30.5925942012451	1.0497045967518	0.0208946918846856	0.999983712918307	Vash2	1	190679843	190711493	-	4314	protein_coding	vasohibin 2 [Source:MGI Symbol;Acc:MGI:2444826]	-
ENSMUSG00000056366	10.4758237813107	17.4108024779037	14.972088084055	6.19877311532129	3.10401719485522	1.86022816831994	14.2862381144231	3.72100615949882	1.93093489441851	0.0209203011690591	0.999983712918307	Fabp3-ps1	10	86567851	86568252	-	402	processed_pseudogene	fatty acid binding protein 3, muscle and heart, pseudogene 1 [Source:MGI Symbol;Acc:MGI:101929]	-
ENSMUSG00000097286	11.5234061594417	95.2473312026495	9.62491376832105	10.6264681976936	4.13868959314029	13.0215971782396	38.7985503768041	9.26225165635783	2.06235557879817	0.0210963678119276	0.999983712918307	Gm26684	15	54815466	54834488	+	9724	lncRNA	predicted gene, 26684 [Source:MGI Symbol;Acc:MGI:5477178]	-
ENSMUSG00000040298	27.2371418314077	39.9424292140143	34.2219156206971	15.054163280066	3.10401719485522	18.6022816831994	33.800495555373	12.2534873860402	1.45313114186196	0.0211407124150449	0.999983712918307	Btbd16	7	130375799	130427629	+	3722	protein_coding	BTB (POZ) domain containing 16 [Source:MGI Symbol;Acc:MGI:3045247]	-
ENSMUSG00000091455	65.9976898222571	55.3049019886352	33.1524807575503	32.7649436095554	17.5894307708462	23.2528521039992	51.4850241894809	24.5357421614669	1.06457543257763	0.0212891836816216	0.999983712918307	Otogl	10	107596392	107747995	-	8763	protein_coding	otogelin-like [Source:MGI Symbol;Acc:MGI:3647600]	-
ENSMUSG00000038805	23.0468123188834	39.9424292140143	3.20830458944035	1.77107803294894	4.13868959314029	8.37102675743972	22.065848707446	4.76026479450965	2.21615984863672	0.0212922625219892	0.999983712918307	Six3	17	85921036	85936730	+	5446	protein_coding	sine oculis-related homeobox 3 [Source:MGI Symbol;Acc:MGI:102764]	Homeobox
ENSMUSG00000047773	25.1419770751456	19.4591321811865	8.55547890517427	6.19877311532129	5.17336199142536	4.65057042079984	17.7188627205021	5.3409018425155	1.72914535406644	0.0215310609147161	0.999983712918307	Ankfn1	11	89281049	89732092	-	6627	protein_coding	ankyrin-repeat and fibronectin type III domain containing 1 [Source:MGI Symbol;Acc:MGI:2686021]	-
ENSMUSG00000032122	54.4742836628154	329.781082228528	83.4159193254491	75.2708164003299	48.6296027193984	63.2477577228779	155.890428405598	62.3827256142021	1.32076893348783	0.0217977408668908	0.999983712918307	Slc37a2	9	37138881	37167034	-	6643	protein_coding	solute carrier family 37 (glycerol-3-phosphate transporter), member 2 [Source:MGI Symbol;Acc:MGI:1929693]	-
ENSMUSG00000048416	25.1419770751456	22.5316267361106	24.597001852376	12.3975462306426	10.3467239828507	5.58068450495981	24.0902018878774	9.44165157281771	1.35031495532572	0.0221398627835342	0.999983712918307	Mlf1	3	67281430	67307336	+	1719	protein_coding	myeloid leukemia factor 1 [Source:MGI Symbol;Acc:MGI:1341819]	-
ENSMUSG00000094683	16.761318050097	13.3141430713381	7.48604404202749	3.54215606589788	3.10401719485522	2.79034225247991	12.5205017211542	3.14550517107767	1.9921508566654	0.0221993967737691	0.999983712918307	Ap3m1-ps	10	82421260	82422517	+	1258	processed_pseudogene	adaptor-related protein complex 3, mu 1 subunit, pseudogene [Source:MGI Symbol;Acc:MGI:3645307]	-
ENSMUSG00000040323	35.6178008564562	54.2807371369938	31.0136110312567	10.6264681976936	28.970827151982	9.30114084159968	40.3040496749022	16.2994787304251	1.31798584179427	0.0222091495980788	0.999983712918307	Gm15429	1	161553811	161555058	-	798	processed_pseudogene	predicted pseudogene 15429 [Source:MGI Symbol;Acc:MGI:3642423]	-
ENSMUSG00000114993	14.6661532938349	15.3624727746209	11.7637834946146	1.77107803294894	5.17336199142536	4.65057042079984	13.9308031876901	3.86500348172471	1.86350375437085	0.0222599988264631	0.999983712918307	Gm6363	16	94043133	94044206	-	1074	processed_pseudogene	predicted gene 6363 [Source:MGI Symbol;Acc:MGI:3645989]	-
ENSMUSG00000071398	63.902525065995	50.1840777304282	25.6664367155228	29.2227875436575	8.27737918628058	18.6022816831994	46.584346503982	18.7008161377125	1.30888026763883	0.0227459091095097	0.999983712918307	2410004P03Rik	12	17053320	17061728	-	3537	protein_coding	RIKEN cDNA 2410004P03 gene [Source:MGI Symbol;Acc:MGI:1920917]	-
ENSMUSG00000061859	100.567908300582	312.370279750625	100.526877135798	101.836986894564	83.8084642610909	61.3875295545579	171.155021729002	82.3443269034043	1.05575831575408	0.0231857030034408	0.999983712918307	Patj	4	98284022	98607840	+	13162	protein_coding	PATJ, crumbs cell polarity complex component [Source:MGI Symbol;Acc:MGI:1277960]	-
ENSMUSG00000047021	47.1412070158979	52.232407433711	31.0136110312567	28.337248527183	11.3813963811358	19.5323957673593	43.4624084936219	19.7503468918927	1.13061224420226	0.0234211208243404	0.999983712918307	Cfap65	1	74941230	74974758	-	7817	protein_coding	cilia and flagella associated protein 65 [Source:MGI Symbol;Acc:MGI:2444274]	-
ENSMUSG00000120475	10.4758237813107	15.3624727746209	13.9026532209082	34.5360216425043	28.970827151982	25.1130802723191	13.2469832589466	29.5399763556018	-1.15749	0.0245836236312921	0.999983712918307	ENSMUSG00000120475	4	42880362	42880984	+	623	lncRNA	novel transcript	-
ENSMUSG00000063328	4.19032951252426	15.3624727746209	18.1803926734953	0.88553901647447	2.06934479657015	4.65057042079984	12.5777316535468	2.53515141128149	2.31282615649265	0.0246926658753316	0.999983712918307	Gm9396	3	129862061	129862627	+	567	processed_pseudogene	predicted gene 9396 [Source:MGI Symbol;Acc:MGI:3645563]	-
ENSMUSG00000032591	0	0	0	4.42769508237235	4.13868959314029	3.72045633663987	0	4.0956136707175	-4.41079	0.0248558246694617	0.999983712918307	Mst1	9	107957635	107962202	+	2262	protein_coding	macrophage stimulating 1 (hepatocyte growth factor-like) [Source:MGI Symbol;Acc:MGI:96080]	-
ENSMUSG00000020679	4.19032951252426	1.02416485164139	0	7.96985114827023	9.31205158456565	13.9517112623995	1.73816478805522	10.4112046650785	-2.57981	0.0249651143724854	0.999983712918307	Hnf1b	11	83740889	83796645	+	3198	protein_coding	HNF1 homeobox B [Source:MGI Symbol;Acc:MGI:98505]	Homeobox
ENSMUSG00000096856	18.8564828063592	17.4108024779037	23.5275669892292	6.19877311532129	10.3467239828507	5.58068450495981	19.9316174244974	7.37539386771061	1.44305976360776	0.0250945159268835	0.999983712918307	Gm10778	10	81484893	81503195	+	4735	protein_coding	predicted gene 10778 [Source:MGI Symbol;Acc:MGI:3809656]	zf-C2H2
ENSMUSG00000047281	12.5709885375728	45.0632534722213	25.6664367155228	25.6806314777596	186.241031691313	40.9250197030386	27.7668929084389	84.2822276240371	-1.59858	0.0251254499623887	0.999983712918307	Sfn	4	133327867	133329479	-	1613	protein_coding	stratifin [Source:MGI Symbol;Acc:MGI:1891831]	-
ENSMUSG00000039323	226.27779367631	923.796696180536	236.345104755439	219.613676085669	261.772116766123	176.721675990394	462.139864870762	219.369156280729	1.07544447168753	0.0253738217825043	0.999983712918307	Igfbp2	1	72863662	72891633	+	1847	protein_coding	insulin-like growth factor binding protein 2 [Source:MGI Symbol;Acc:MGI:96437]	-
ENSMUSG00000083674	2.09516475626213	3.07249455492418	9.62491376832105	31.8794045930809	2.06934479657015	36.2744492822388	4.93085769316912	23.4077328906299	-2.25412	0.0254275584785344	0.999983712918307	Zfp133-ps	2	144301200	144342187	+	3122	transcribed_unitary_pseudogene	zinc finger protein 133, pseudogene [Source:MGI Symbol;Acc:MGI:2176612]	-
ENSMUSG00000107261	6.28549426878639	7.16915396148975	12.8332183577614	0.88553901647447	2.06934479657015	1.86022816831994	8.76262219601251	1.60503732712152	2.46109842284192	0.0261115797595967	0.999983712918307	Trmt112-ps1	5	91885564	91885938	-	375	processed_pseudogene	tRNA methyltransferase 11-2, pseudogene 1 [Source:MGI Symbol;Acc:MGI:3643840]	-
ENSMUSG00000095588	30.3798889658009	20.4832970328278	14.972088084055	12.3975462306426	6.20803438971044	2.79034225247991	21.9450913608946	7.13197429094431	1.61441256197653	0.0261942902918372	0.999983712918307	Gm12350	4	34485832	34486293	+	462	processed_pseudogene	predicted gene 12350 [Source:MGI Symbol;Acc:MGI:3649478]	-
ENSMUSG00000082051	6.28549426878639	1.02416485164139	5.34717431573392	0	0	0	4.21894447872057	0	4.59523959299281	0.0262663236074997	0.999983712918307	Gm16072	18	12420461	12422837	+	2377	processed_pseudogene	predicted gene 16072 [Source:MGI Symbol;Acc:MGI:3801776]	-
ENSMUSG00000029182	11.5234061594417	2.04832970328278	8.55547890517427	1.77107803294894	0	0	7.37573825596626	0.590359344316313	3.58439924844159	0.0266782841414972	0.999983712918307	Fam166c	5	30623391	30641432	+	1038	protein_coding	family with sequence similarity 166, member C [Source:MGI Symbol;Acc:MGI:1922684]	-
ENSMUSG00000059775	33.5226361001941	29.7007806976004	37.4302202101374	11.5120072141681	12.4160687794209	22.3227380198392	33.5512123359773	15.4169380044761	1.12011151436978	0.0270414543048492	0.999983712918307	Rps26-ps1	8	108165763	108166211	-	449	transcribed_processed_pseudogene	ribosomal protein S26, pseudogene 1 [Source:MGI Symbol;Acc:MGI:3704322]	-
ENSMUSG00000114551	5.23791189065533	6.14498910984835	1.06943486314678	0	0	0	4.15077862121682	0	4.57439260013184	0.0272067963511482	0.999983712918307	Gm6035	13	115665092	115666308	-	1217	processed_pseudogene	predicted gene 6035 [Source:MGI Symbol;Acc:MGI:3643289]	-
ENSMUSG00000056174	55.5218660409465	425.028413431178	9.62491376832105	37.1926386919277	12.4160687794209	7.44091267327975	163.391731080148	19.0165400482095	3.10174244378328	0.0276231346254712	0.999983712918307	Col8a2	4	126180586	126208123	+	4489	protein_coding	collagen, type VIII, alpha 2 [Source:MGI Symbol;Acc:MGI:88464]	-
ENSMUSG00000113167	46.0936246377669	60.4257262468421	26.7358715786696	51.3612629555193	175.894307708462	67.8983281436777	44.4184074877595	98.3846329358864	-1.14365	0.0276672389851088	0.999983712918307	Gm48482	12	14178117	14180649	-	2533	TEC	predicted gene, 48482 [Source:MGI Symbol;Acc:MGI:6098000]	-
ENSMUSG00000066058	16.761318050097	8.19331881313114	6.4166091788807	3.54215606589788	1.03467239828507	1.86022816831994	10.4570820140363	2.14568554416763	2.26578560777472	0.0279131347472804	0.999983712918307	Cldn19	4	119112611	119119635	+	4263	protein_coding	claudin 19 [Source:MGI Symbol;Acc:MGI:3033992]	-
ENSMUSG00000069917	49.2363717721601	53.2565722853524	28.8747413049632	59.3311141037895	272.118840748974	30.693764777279	43.7892284541585	120.714573210014	-1.46055	0.0279385248300568	0.999983712918307	Hba-a2	11	32246489	32247298	+	667	protein_coding	hemoglobin alpha, adult chain 2 [Source:MGI Symbol;Acc:MGI:96016]	-
ENSMUSG00000067158	31.427471343932	71.6915396148975	8.55547890517427	9.74092918121917	13.4507411777059	13.9517112623995	37.2248299546679	12.3811272071082	1.59131030221014	0.0283070105976965	0.999983712918307	Col4a4	1	82426144	82564570	-	10612	protein_coding	collagen, type IV, alpha 4 [Source:MGI Symbol;Acc:MGI:104687]	-
ENSMUSG00000028125	41.9032951252426	499.792447600999	16.0415229472018	26.5661704942341	28.970827151982	23.2528521039992	185.912421891148	26.2632832500718	2.82377817635475	0.0284159328103316	0.999983712918307	Abca4	3	121838092	121973772	+	12022	protein_coding	ATP-binding cassette, sub-family A (ABC1), member 4 [Source:MGI Symbol;Acc:MGI:109424]	-
ENSMUSG00000096361	7.33307664691746	12.2899782196967	8.55547890517427	0.88553901647447	0	3.72045633663987	9.39284459059614	1.53533178437145	2.59380887720191	0.0285875385785807	0.999983712918307	Gm5814	17	47721288	47721662	+	375	processed_pseudogene	predicted pseudogene 5814 [Source:MGI Symbol;Acc:MGI:3648910]	-
ENSMUSG00000079402	10.4758237813107	5.12082425820696	1.06943486314678	0	0	0.930114084159968	5.5553609675548	0.310038028053323	4.03255022246714	0.0288151769409817	0.999983712918307	Gm3020	14	18796558	18817743	-	1933	protein_coding	predicted gene 3020 [Source:MGI Symbol;Acc:MGI:3781198]	-
ENSMUSG00000113637	4.19032951252426	6.14498910984835	4.27773945258714	0	1.03467239828507	0	4.87101935831992	0.344890799428357	3.84265905575888	0.0292342863008036	0.999983712918307	Gm7049	13	62960890	62962601	+	1712	processed_pseudogene	predicted gene 7049 [Source:MGI Symbol;Acc:MGI:3646400]	-
ENSMUSG00000046192	49.2363717721601	50.1840777304282	32.0830458944035	30.9938655766064	11.3813963811358	18.6022816831994	43.8344984656639	20.3258478803139	1.10103554533415	0.0293823122976699	0.999983712918307	Iqub	6	24444864	24515066	-	3651	protein_coding	IQ motif and ubiquitin domain containing [Source:MGI Symbol;Acc:MGI:3041159]	-
ENSMUSG00000099512	5.23791189065533	4.09665940656557	2.13886972629357	0	0	0	3.82448034117149	0	4.45550160960029	0.0294041447197794	0.999983712918307	Gm28703	9	90707355	90710913	-	1159	lncRNA	predicted gene 28703 [Source:MGI Symbol;Acc:MGI:5579409]	-
ENSMUSG00000107605	12.5709885375728	23.555791587752	9.62491376832105	1.77107803294894	8.27737918628058	1.86022816831994	15.2505646312153	3.96956179584982	1.9680344518986	0.0298658426461409	0.999983712918307	Gm44117	6	90436693	90438450	-	1758	lncRNA	predicted gene, 44117 [Source:MGI Symbol;Acc:MGI:5690509]	-
ENSMUSG00000075279	38.7605479908494	31.7491104008832	22.4581321260825	14.1686242635915	18.6241031691313	7.44091267327975	30.9892635059383	13.4112133686675	1.21432620640689	0.0298885257069533	0.999983712918307	Mrpl23-ps1	2	74421674	74422253	-	580	processed_pseudogene	mitichondrial ribosomal protein L23, pseudogene 1 [Source:MGI Symbol;Acc:MGI:3650679]	-
ENSMUSG00000021631	3.1427471343932	2.04832970328278	6.4166091788807	0	0	0	3.86922867218556	0	4.4701823873788	0.0299322024020984	0.999983712918307	Mrps36-ps1	17	54173743	54174048	-	306	processed_pseudogene	mitichondrial ribosomal protein S36, pseudogene 1 [Source:MGI Symbol;Acc:MGI:3809201]	-
ENSMUSG00000083863	11.5234061594417	10.2416485164139	16.0415229472018	1.77107803294894	4.13868959314029	4.65057042079984	12.6021925410191	3.52011268229636	1.84817058675702	0.030196831977388	0.999983712918307	Gm13341	2	22477303	22477974	-	672	unprocessed_pseudogene	predicted gene 13341 [Source:MGI Symbol;Acc:MGI:3650228]	-
ENSMUSG00000004105	47.1412070158979	60.4257262468421	37.4302202101374	24.7950924612852	10.3467239828507	32.5539929455989	48.3323844909592	22.5652697965783	1.09292388653773	0.0304440211066171	0.999983712918307	Angptl2	2	33106081	33137729	+	6286	protein_coding	angiopoietin-like 2 [Source:MGI Symbol;Acc:MGI:1347002]	-
ENSMUSG00000036305	33.5226361001941	26.6282861426762	29.9441761681099	11.5120072141681	18.6241031691313	12.0914830940796	30.0316994703267	14.0758644924597	1.10003092581926	0.0306045154455675	0.999983712918307	Rpl39-ps	15	102543473	102543623	+	151	processed_pseudogene	ribosomal protein L39, pseudogene [Source:MGI Symbol;Acc:MGI:3705781]	-
ENSMUSG00000081600	13.6185709157038	15.3624727746209	21.3886972629357	5.31323409884682	6.20803438971044	6.51079858911978	16.7899136510868	6.01068902589234	1.48300200348021	0.0315091389911527	0.999983712918307	Gm12286	11	63203136	63204137	-	1002	processed_pseudogene	predicted gene 12286 [Source:MGI Symbol;Acc:MGI:3649467]	-
ENSMUSG00000063875	5.23791189065533	16.3866376262623	5.34717431573392	0.88553901647447	1.03467239828507	2.79034225247991	8.99057461088384	1.57018455574648	2.51597532568617	0.031798905405159	0.999983712918307	Rps6-ps1	15	76221816	76222562	+	747	processed_pseudogene	ribosomal protein S6, pseudogene 1 [Source:MGI Symbol;Acc:MGI:3809093]	-
ENSMUSG00000113174	0	0	0	0.88553901647447	7.24270678799551	4.65057042079984	0	4.25960540842327	-4.46174	0.0318535473324419	0.999983712918307	Gm9292	12	23162536	23165585	-	710	unprocessed_pseudogene	predicted gene 9292 [Source:MGI Symbol;Acc:MGI:3647448]	-
ENSMUSG00000046794	40.8557127471115	70.6673747632561	31.0136110312567	23.9095534448107	15.5200859742761	28.833536608959	47.5122328472081	22.7543920093486	1.05933873556632	0.0320239977749011	0.999983712918307	Ppp1r3b	8	35842893	35855293	+	6216	protein_coding	protein phosphatase 1, regulatory subunit 3B [Source:MGI Symbol;Acc:MGI:2177268]	-
ENSMUSG00000120680	0	0	0	3.54215606589788	4.13868959314029	3.72045633663987	0	3.80043399855935	-4.30195	0.0325130722562663	0.999983712918307	ENSMUSG00000120680	9	121425615	121426280	-	666	lncRNA	novel transcript, sense intronic to KO:Lyzl4and Lyzl4	-
ENSMUSG00000043088	4.19032951252426	20.4832970328278	3.20830458944035	1.77107803294894	2.06934479657015	0	9.29397704493082	1.28014094317303	2.87264793858648	0.0328536249735923	0.999983712918307	Il17re	6	113435445	113447719	+	5868	protein_coding	interleukin 17 receptor E [Source:MGI Symbol;Acc:MGI:1889371]	-
ENSMUSG00000055214	94.2824140317959	39.9424292140143	24.597001852376	30.9938655766064	12.4160687794209	22.3227380198392	52.9406150327287	21.9108907919555	1.26773576167333	0.0329052506076232	0.999983712918307	Pld5	1	175789872	176102878	-	10094	protein_coding	phospholipase D family, member 5 [Source:MGI Symbol;Acc:MGI:2442056]	-
ENSMUSG00000120963	3.1427471343932	12.2899782196967	1.06943486314678	0	1.03467239828507	0	5.50072007241223	0.344890799428357	4.01986053969666	0.0329179055524971	0.999983712918307	ENSMUSG00000120963	8	128161351	128167718	-	524	lncRNA	novel transcript, antisense to KO:Pard3and Pard3	-
ENSMUSG00000089803	17.8089004282281	17.4108024779037	22.4581321260825	6.19877311532129	8.27737918628058	8.37102675743972	19.2259450107381	7.61572635301386	1.33885897329301	0.033232083844154	0.999983712918307	Gm10171	1	171971841	171972468	-	628	processed_pseudogene	predicted gene 10171 [Source:MGI Symbol;Acc:MGI:3704203]	-
ENSMUSG00000112908	11.5234061594417	7.16915396148975	9.62491376832105	0.88553901647447	4.13868959314029	0.930114084159968	9.43915796308417	1.98478089792491	2.28240051578524	0.0338580870074625	0.999983712918307	Gm7392	12	47859688	47860032	+	345	processed_pseudogene	predicted gene 7392 [Source:MGI Symbol;Acc:MGI:3648358]	-
ENSMUSG00000023882	27.2371418314077	21.5074618844692	27.8053064418164	15.054163280066	8.27737918628058	10.2312549257597	25.5166367192311	11.1875991307021	1.1816502909808	0.034138479577023	0.999983712918307	Zfp54	17	21643489	21655902	+	2832	protein_coding	zinc finger protein 54 [Source:MGI Symbol;Acc:MGI:99201]	zf-C2H2
ENSMUSG00000034486	4.19032951252426	2.04832970328278	8.55547890517427	0.88553901647447	0	0	4.93137937366044	0.295179672158157	3.85784042124937	0.034195227468114	0.999983712918307	Gbx2	1	89855678	89858901	-	2177	protein_coding	gastrulation brain homeobox 2 [Source:MGI Symbol;Acc:MGI:95668]	Homeobox
ENSMUSG00000062554	75.4259312254367	69.6432099116147	12.8332183577614	95.6382137792428	148.99282535305	101.382435173437	52.6341198316043	115.337824768577	-1.12996	0.0342518145390963	0.999983712918307	Gm12751	4	34354043	34354423	+	381	processed_pseudogene	predicted gene 12751 [Source:MGI Symbol;Acc:MGI:3651049]	-
ENSMUSG00000022032	19.9040651844902	87.0540123895183	12.8332183577614	11.5120072141681	18.6241031691313	10.2312549257597	39.9304319772567	13.455788436353	1.57455473644373	0.0343231824884708	0.999983712918307	Scara5	14	65903852	66002275	+	6093	protein_coding	scavenger receptor class A, member 5 [Source:MGI Symbol;Acc:MGI:1918395]	-
ENSMUSG00000121109	2.09516475626213	4.09665940656557	4.27773945258714	14.1686242635915	14.485413575991	8.37102675743972	3.48985453847161	12.3416881990074	-1.82143	0.0347485460331228	0.999983712918307	ENSMUSG00000121109	11	5737922	5738440	-	519	lncRNA	novel transcript	-
ENSMUSG00000057068	11.5234061594417	8.19331881313114	10.6943486314678	3.54215606589788	0	2.79034225247991	10.1370245346802	2.1108327727926	2.23336990165204	0.0351779082056995	0.999983712918307	Fam47e	5	92702928	92739138	+	2110	protein_coding	family with sequence similarity 47, member E [Source:MGI Symbol;Acc:MGI:2686227]	-
ENSMUSG00000081128	6.28549426878639	10.2416485164139	7.48604404202749	1.77107803294894	2.06934479657015	0.930114084159968	8.00439560907593	1.59017897122635	2.33909735426429	0.0355329292730859	0.999983712918307	Gm13328	2	20239856	20240875	-	1020	processed_pseudogene	predicted gene 13328 [Source:MGI Symbol;Acc:MGI:3651185]	-
ENSMUSG00000097675	12.5709885375728	44.0390886205799	25.6664367155228	9.74092918121917	15.5200859742761	4.65057042079984	27.4255046245585	9.9705285254317	1.46803550110925	0.0359242196895278	0.999983712918307	1700101I11Rik	6	129508910	129510780	-	1871	lncRNA	RIKEN cDNA 1700101I11 gene [Source:MGI Symbol;Acc:MGI:1915180]	-
ENSMUSG00000098206	1.04758237813107	0	2.13886972629357	11.5120072141681	2.06934479657015	10.2312549257597	1.06215070147488	7.9375356454993	-2.91907	0.0365401964350968	0.999983712918307	Mir181a-1hg	1	137894269	137897656	+	3388	lncRNA	Mir181a-1 and Mir181b-1 host gene [Source:MGI Symbol;Acc:MGI:2443823]	-
ENSMUSG00000040380	15.713735671966	33.7974401041659	6.4166091788807	184.19211542669	19.6587755674164	9.30114084159968	18.6425949850042	71.0506772785686	-1.93056	0.0366189666213432	0.999983712918307	Cbln3	14	56116370	56121849	-	4866	protein_coding	cerebellin 3 precursor protein [Source:MGI Symbol;Acc:MGI:1889286]	-
ENSMUSG00000096957	1.04758237813107	27.6524509943176	1.06943486314678	1.77107803294894	0	0.930114084159968	9.92315607853181	0.900397372369636	3.4327850163685	0.0367479093500744	0.999983712918307	E230013L22Rik	8	11527897	11530243	+	1928	lncRNA	RIKEN cDNA E230013L22 gene [Source:MGI Symbol;Acc:MGI:2142601]	-
ENSMUSG00000005268	96.377578788058	781.437781802382	58.8189174730731	78.8129724662278	16.5547583725612	70.6886703961576	312.211426021171	55.3521337449822	2.49511161117828	0.0368851752525325	0.999983712918307	Prlr	15	10177324	10349266	+	15339	protein_coding	prolactin receptor [Source:MGI Symbol;Acc:MGI:97763]	-
ENSMUSG00000084323	12.5709885375728	11.2658133680553	16.0415229472018	0.88553901647447	7.24270678799551	2.79034225247991	13.2927749509433	3.63952935231663	1.89501742587427	0.0369604442205051	0.999983712918307	Gm14438	2	175112349	175112972	+	624	processed_pseudogene	predicted gene 14438 [Source:MGI Symbol;Acc:MGI:3652091]	-
ENSMUSG00000016024	120.471973485072	1109.17053432763	47.0551339784585	81.4695895156512	92.0858434473715	18.6022816831994	425.565880597053	64.0525715487407	2.73229689757169	0.0371376732377508	0.999983712918307	Lbp	2	158148413	158174772	+	4831	protein_coding	lipopolysaccharide binding protein [Source:MGI Symbol;Acc:MGI:1098776]	-
ENSMUSG00000047990	42.9508775033737	68.6190450599733	58.8189174730731	59.3311141037895	287.63892672325	53.9466168812782	56.7963	133.638885902773	-1.23221	0.0372427858657803	0.999983712918307	C2cd4a	9	67737771	67739612	-	1395	protein_coding	C2 calcium-dependent domain containing 4A [Source:MGI Symbol;Acc:MGI:3645763]	-
ENSMUSG00000072845	2.09516475626213	46.0874183238627	0	2.65661704942341	2.06934479657015	0	16.0608610267083	1.57532061533118	3.35116097009837	0.0372976785323737	0.999983712918307	Tmprss11a	5	86558269	86616849	-	5715	protein_coding	transmembrane protease, serine 11a [Source:MGI Symbol;Acc:MGI:2684853]	-
ENSMUSG00000071671	3.1427471343932	5.12082425820696	5.34717431573392	0	1.03467239828507	0	4.53691523611136	0.344890799428357	3.73943840787438	0.0374032046161664	0.999983712918307	Gm10343	16	10619245	10619577	+	333	processed_pseudogene	predicted gene 10343 [Source:MGI Symbol;Acc:MGI:3642690]	-
ENSMUSG00000032511	98.4727435443201	46.0874183238627	32.0830458944035	36.3070996754533	25.8668099571268	22.3227380198392	58.8810692541954	28.1655492174731	1.06221655929626	0.0374042328034797	0.999983712918307	Scn5a	9	119312474	119408082	-	8764	protein_coding	sodium channel, voltage-gated, type V, alpha [Source:MGI Symbol;Acc:MGI:98251]	-
ENSMUSG00000115278	4.19032951252426	3.07249455492418	3.20830458944035	0	0	0	3.49037621896293	0	4.32289843576306	0.0376668576439987	0.999983712918307	Gm34150	15	36375195	36376236	+	332	lncRNA	predicted gene, 34150 [Source:MGI Symbol;Acc:MGI:5593309]	-
ENSMUSG00000049537	1.04758237813107	0	1.06943486314678	11.5120072141681	3.10401719485522	4.65057042079984	0.705672413759283	6.42219827660772	-3.2024	0.0379484329935233	0.999983712918307	Tecrl	5	83425992	83503042	-	2350	protein_coding	trans-2,3-enoyl-CoA reductase-like [Source:MGI Symbol;Acc:MGI:2444966]	-
ENSMUSG00000108175	23.0468123188834	5.12082425820696	12.8332183577614	3.54215606589788	3.10401719485522	4.65057042079984	13.6669516449506	3.76558122718431	1.85588543080669	0.0382689163753179	0.999983712918307	Gm16499	6	53795728	53845168	+	2065	lncRNA	predicted gene 16499 [Source:MGI Symbol;Acc:MGI:3704267]	-
ENSMUSG00000038115	75.4259312254367	59.4015613952007	32.0830458944035	39.8492557413512	24.8321375588417	16.7420535148794	55.6368461716803	27.1411489383574	1.03327416329722	0.0382745387788797	0.999983712918307	Ano2	6	125667382	126017089	+	5385	protein_coding	anoctamin 2 [Source:MGI Symbol;Acc:MGI:2387214]	-
ENSMUSG00000120064	0	0	1.06943486314678	4.42769508237235	4.13868959314029	5.58068450495981	0.356478287715595	4.71568972682415	-3.65298	0.0384586589605401	0.999983712918307	ENSMUSG00000120064	8	103512742	103513269	-	528	lncRNA	novel transcript	-
ENSMUSG00000027360	35.6178008564562	58.3773965435594	41.7079596627246	12.3975462306426	33.1095167451223	21.3926239356793	45.2344	22.2998956371481	1.02902741924001	0.0384897552509394	0.999983712918307	Hdc	2	126435587	126461219	-	6389	protein_coding	histidine decarboxylase [Source:MGI Symbol;Acc:MGI:96062]	-
ENSMUSG00000037143	39.8081303689805	32.7732752525245	37.4302202101374	15.054163280066	4.13868959314029	26.0431943564791	36.6705419438808	15.0786824098951	1.27382043433913	0.0385229772774011	0.999983712918307	Cfap61	2	145776704	146056959	+	10606	protein_coding	cilia and flagella associated protein 61 [Source:MGI Symbol;Acc:MGI:1926024]	-
ENSMUSG00000010122	19.9040651844902	5.12082425820696	8.55547890517427	56.6744970543661	24.8321375588417	13.9517112623995	11.1934561159572	31.8194486252024	-1.51052	0.0387208928300945	0.999983712918307	Slc47a1	11	61234227	61269171	-	3383	protein_coding	solute carrier family 47, member 1 [Source:MGI Symbol;Acc:MGI:1914723]	-
ENSMUSG00000045751	16.761318050097	18.4349673295451	9.62491376832105	27.4517095107086	42.421568329688	26.0431943564791	14.9403997159877	31.9721573989586	-1.09234	0.0389318881088246	0.999983712918307	Mms22l	4	24496451	24602950	+	6382	protein_coding	MMS22-like, DNA repair protein [Source:MGI Symbol;Acc:MGI:2684980]	-
ENSMUSG00000110371	14.6661532938349	14.3383079229795	11.7637834946146	4.42769508237235	6.20803438971044	2.79034225247991	13.5894149038097	4.4753572415209	1.61131881780926	0.0389484304476957	0.999983712918307	Gm9619	8	92415002	92415763	-	762	processed_pseudogene	predicted gene 9619 [Source:MGI Symbol;Acc:MGI:3780027]	-
ENSMUSG00000069919	282.847242095388	317.491104008832	173.248447829779	445.426125286658	2138.66784725524	252.060916807351	257.862264644666	945.384963116418	-1.87413	0.0391699108663246	0.999983712918307	Hba-a1	11	32233511	32234465	+	812	protein_coding	hemoglobin alpha, adult chain 1 [Source:MGI Symbol;Acc:MGI:96015]	-
ENSMUSG00000040434	1.04758237813107	24.5799564393934	3.20830458944035	0.88553901647447	2.06934479657015	0.930114084159968	9.61194780232161	1.29499929906819	2.91036866579172	0.0393073048513723	0.999983712918307	Large2	2	92195391	92205214	-	5837	protein_coding	LARGE xylosyl- and glucuronyltransferase 2 [Source:MGI Symbol;Acc:MGI:2443769]	-
ENSMUSG00000021728	378.177238505315	1817.89261166347	363.607853469907	310.824194782539	281.43089233354	274.383654827191	853.225901212897	288.879580647756	1.56248445351206	0.0399771856567441	0.999983712918307	Emb	13	117345072	117410951	+	6906	protein_coding	embigin [Source:MGI Symbol;Acc:MGI:95321]	-
ENSMUSG00000104301	6.28549426878639	2.04832970328278	5.34717431573392	0.88553901647447	0	0	4.56033276260103	0.295179672158157	3.74577670995783	0.0407513192346012	0.999983712918307	Wdr49	3	75182295	75389463	-	5513	protein_coding	WD repeat domain 49 [Source:MGI Symbol;Acc:MGI:3645287]	-
ENSMUSG00000079242	15.713735671966	26.6282861426762	9.62491376832105	3.54215606589788	9.31205158456565	4.65057042079984	17.3223118609877	5.83492602375446	1.58507566200572	0.0407943539209789	0.999983712918307	C730034F03Rik	15	89313792	89315071	+	1280	lncRNA	RIKEN cDNA C730034F03 gene [Source:MGI Symbol;Acc:MGI:2441921]	-
ENSMUSG00000026114	6.28549426878639	16.3866376262623	0	0.88553901647447	0	0.930114084159968	7.55737729834956	0.605217700211479	3.6124957959367	0.0412116338405782	0.999983712918307	Cnga3	1	37253515	37302465	+	3957	protein_coding	cyclic nucleotide gated channel alpha 3 [Source:MGI Symbol;Acc:MGI:1341818]	-
ENSMUSG00000096592	11.5234061594417	15.3624727746209	10.6943486314678	3.54215606589788	6.20803438971044	0.930114084159968	12.5267425218435	3.56010151325609	1.83116271205616	0.0412376192781261	0.999983712918307	Gm15801	19	40548981	40549502	-	522	processed_pseudogene	predicted gene 15801 [Source:MGI Symbol;Acc:MGI:3779625]	-
ENSMUSG00000037101	9.42824140317959	3.07249455492418	9.62491376832105	0.88553901647447	2.06934479657015	0.930114084159968	7.37521657547494	1.29499929906819	2.52827502189565	0.0414774310318197	0.999983712918307	Ttc29	8	78939926	79120955	+	3541	protein_coding	tetratricopeptide repeat domain 29 [Source:MGI Symbol;Acc:MGI:1920551]	-
ENSMUSG00000100261	20.9516475626213	11.2658133680553	9.62491376832105	3.54215606589788	6.20803438971044	3.72045633663987	13.9474582329992	4.49021559741606	1.64511319760742	0.0415307866324537	0.999983712918307	Gm6473	1	30808768	30810896	+	1210	unprocessed_pseudogene	predicted gene 6473 [Source:MGI Symbol;Acc:MGI:3645176]	-
ENSMUSG00000115451	5.23791189065533	6.14498910984835	2.13886972629357	0.88553901647447	0	0	4.50725690893242	0.295179672158157	3.73142835514679	0.0415782117485407	0.999983712918307	Gm49025	14	34389988	34390296	-	309	lncRNA	predicted gene, 49025 [Source:MGI Symbol;Acc:MGI:6118392]	-
ENSMUSG00000061535	23.0468123188834	14.3383079229795	14.972088084055	9.74092918121917	1.03467239828507	5.58068450495981	17.452402775306	5.45209536148802	1.6592292679012	0.0417136536690304	0.999983712918307	C1qtnf7	5	43672881	43776145	+	4162	protein_coding	C1q and tumor necrosis factor related protein 7 [Source:MGI Symbol;Acc:MGI:1925911]	-
ENSMUSG00000083044	8.38065902504852	3.07249455492418	7.48604404202749	0.88553901647447	1.03467239828507	0.930114084159968	6.31306587400006	0.950108499639837	2.73436132525401	0.0420085306145805	0.999983712918307	Gm12416	4	84023132	84024139	+	1008	processed_pseudogene	predicted gene 12416 [Source:MGI Symbol;Acc:MGI:3650588]	-
ENSMUSG00000080968	4.19032951252426	7.16915396148975	2.13886972629357	0	1.03467239828507	0	4.49945106676919	0.344890799428357	3.72928614705478	0.0423626970765294	0.999983712918307	Atf1-ps	X	52885578	52886387	-	810	processed_pseudogene	activating transcription factor 1, pseudogene [Source:MGI Symbol;Acc:MGI:3037720]	-
ENSMUSG00000081126	2.09516475626213	2.04832970328278	6.4166091788807	0	0	0	3.52003454614187	0	4.33361395873343	0.0426796601071895	0.999983712918307	Gm15784	6	149263184	149264645	+	1462	processed_pseudogene	predicted gene 15784 [Source:MGI Symbol;Acc:MGI:3783226]	-
ENSMUSG00000042258	12.5709885375728	2.04832970328278	0	0	0	0	4.87310608028519	0	4.80466586259446	0.043269051712024	0.999983712918307	Isl1	13	116434817	116446225	-	3959	protein_coding	ISL1 transcription factor, LIM/homeodomain [Source:MGI Symbol;Acc:MGI:101791]	Homeobox
ENSMUSG00000028753	56.5694484190775	36.8699346590901	53.4717431573392	37.1926386919277	10.3467239828507	23.2528521039992	48.9703754118356	23.5974049262592	1.04451214242711	0.0440909330443389	0.999983712918307	Vwa5b1	4	138292671	138363195	-	7805	protein_coding	von Willebrand factor A domain containing 5B1 [Source:MGI Symbol;Acc:MGI:1922968]	-
ENSMUSG00000116272	7.33307664691746	6.14498910984835	0	0	0	0	4.4926885855886	0	4.68822313924141	0.0443284909748549	0.999983712918307	Gm49540	15	76898293	76900098	+	638	lncRNA	predicted gene, 49540 [Source:MGI Symbol;Acc:MGI:6155243]	-
ENSMUSG00000043913	16.761318050097	41.9907589172971	12.8332183577614	10.6264681976936	10.3467239828507	6.51079858911978	23.8617651083852	9.16133025655471	1.38370911547487	0.0446897038982011	0.999983712918307	Ccdc60	5	116262700	116427044	-	4703	protein_coding	coiled-coil domain containing 60 [Source:MGI Symbol;Acc:MGI:2141043]	-
ENSMUSG00000112237	9.42824140317959	12.2899782196967	7.48604404202749	23.0240144283362	19.6587755674164	23.2528521039992	9.73475455496793	21.9785473665839	-1.17423	0.0448419939102166	0.999983712918307	D630033A02Rik	10	122820979	122822460	-	1482	transcribed_processed_pseudogene	RIKEN cDNA D630033A02 gene [Source:MGI Symbol;Acc:MGI:3028060]	-
ENSMUSG00000022425	1847.9353150232	25089.9905355108	2962.33457091659	1972.98092870512	1807.57267980402	2627.57228775191	9966.75347381687	2136.04196542035	2.22217254912559	0.0449825951359128	0.999983712918307	Enpp2	15	54702297	54816288	-	5779	protein_coding	ectonucleotide pyrophosphatase/phosphodiesterase 2 [Source:MGI Symbol;Acc:MGI:1321390]	-
ENSMUSG00000087040	3.1427471343932	2.04832970328278	2.13886972629357	18.5963193459639	4.13868959314029	8.37102675743972	2.44331552132318	10.3686785655146	-2.09286	0.0450282851476199	0.999983712918307	Gm14033	2	55301802	55323447	+	2290	lncRNA	predicted gene 14033 [Source:MGI Symbol;Acc:MGI:3650902]	-
ENSMUSG00000090667	1.04758237813107	0	1.06943486314678	4.42769508237235	15.5200859742761	0.930114084159968	0.705672413759283	6.95929838026947	-3.30314	0.0456516087692561	0.999983712918307	Mdfic2	6	98212669	98319715	-	3584	protein_coding	MyoD family inhibitor domain containing 2 [Source:MGI Symbol;Acc:MGI:2685611]	-
ENSMUSG00000104333	0	4.09665940656557	0	5.31323409884682	17.5894307708462	5.58068450495981	1.36555313552186	9.49444979155095	-2.77859	0.046086073846374	0.999983712918307	Gm10253	3	88646060	88646999	-	940	TEC	predicted gene 10253 [Source:MGI Symbol;Acc:MGI:3641796]	-
ENSMUSG00000018581	28.2847242095388	44.0390886205799	20.3192623997889	20.3673973789128	6.20803438971044	13.0215971782396	30.8810250766358	13.1990096489543	1.2174382268969	0.046094919945207	0.999983712918307	Dnah11	12	117841717	118162778	-	14458	protein_coding	dynein, axonemal, heavy chain 11 [Source:MGI Symbol;Acc:MGI:1100864]	-
ENSMUSG00000074553	4.19032951252426	4.09665940656557	4.27773945258714	0	1.03467239828507	0	4.18824279055899	0.344890799428357	3.62406113455399	0.0464212953668221	0.999983712918307	Eif1-ps1	14	39728177	39728506	+	330	processed_pseudogene	eukaryotic translation initiation factor 1, pseudogene 1 [Source:MGI Symbol;Acc:MGI:3642383]	-
ENSMUSG00000073233	10.4758237813107	11.2658133680553	5.34717431573392	1.77107803294894	3.10401719485522	1.86022816831994	9.02960382169996	2.24510779870803	2.02091777962665	0.0465154019748445	0.999983712918307	Nfyc-ps	12	7909900	7910907	+	1008	processed_pseudogene	nuclear transcription factor-Y gamma, pseudogene [Source:MGI Symbol;Acc:MGI:3643264]	-
ENSMUSG00000037577	8.38065902504852	16.3866376262623	14.972088084055	4.42769508237235	5.17336199142536	3.72045633663987	13.2464615784553	4.44050447014586	1.58058595508883	0.0465529549027854	0.999983712918307	Ephx3	17	32402744	32408523	-	2502	protein_coding	epoxide hydrolase 3 [Source:MGI Symbol;Acc:MGI:1919182]	-
ENSMUSG00000019892	31.427471343932	80.909	35.2913504838439	33.6504826260299	6.20803438971044	21.3926239356793	49.2092817024819	20.4170469838065	1.26211323234118	0.0471561849734439	0.999983712918307	Lrriq1	10	102881892	103072183	-	6449	protein_coding	leucine-rich repeats and IQ motif containing 1 [Source:MGI Symbol;Acc:MGI:1922228]	-
ENSMUSG00000078370	9.42824140317959	11.2658133680553	13.9026532209082	3.54215606589788	5.17336199142536	1.86022816831994	11.532235997381	3.52524874188106	1.71971112491667	0.0473520346026034	0.999983712918307	Gm6316	12	69967246	69968265	-	1020	processed_pseudogene	predicted pseudogene 6316 [Source:MGI Symbol;Acc:MGI:3646088]	-
ENSMUSG00000052221	34.5702184783252	28.676615845959	22.4581321260825	11.5120072141681	17.5894307708462	13.0215971782396	28.5683221501222	14.0410117210846	1.03079679096312	0.0473957197776948	0.999983712918307	Ppp1r36	12	76464312	76486266	+	3347	protein_coding	protein phosphatase 1, regulatory subunit 36 [Source:MGI Symbol;Acc:MGI:2684916]	-
ENSMUSG00000114469	50.2839541502911	51.2082425820696	18.1803926734953	21.2529363953873	15.5200859742761	20.4625098515193	39.8908631352854	19.0785107403942	1.06245	0.0476225952381586	0.999983712918307	C730002L08Rik	19	20387908	20529694	-	5929	lncRNA	RIKEN cDNA C730002L08 gene [Source:MGI Symbol;Acc:MGI:2443493]	-
ENSMUSG00000030730	10.4758237813107	21.5074618844692	9.62491376832105	7.08431213179576	3.10401719485522	2.79034225247991	13.869399811367	4.32622385971029	1.67132587941318	0.0476760319799011	0.999983712918307	Atp2a1	7	126045030	126062280	-	3477	protein_coding	ATPase, Ca++ transporting, cardiac muscle, fast twitch 1 [Source:MGI Symbol;Acc:MGI:105058]	-
ENSMUSG00000081953	9.42824140317959	14.3383079229795	14.972088084055	4.42769508237235	4.13868959314029	4.65057042079984	12.912879136738	4.40565169877083	1.54992927965568	0.0478988756092016	0.999983712918307	Gm12435	4	48344215	48345230	-	1016	processed_pseudogene	predicted gene 12435 [Source:MGI Symbol;Acc:MGI:3651950]	-
ENSMUSG00000025644	6.28549426878639	44.0390886205799	8.55547890517427	7.08431213179576	6.20803438971044	3.72045633663987	19.6266872648468	5.67093428604869	1.79283159204847	0.0483141969495698	0.999983712918307	Gm7628	9	108922912	108926864	-	2010	lncRNA	predicted gene 7628 [Source:MGI Symbol;Acc:MGI:3643956]	-
ENSMUSG00000105602	3.1427471343932	6.14498910984835	1.06943486314678	0	0	0	3.45239036912944	0	4.30896554672267	0.0484284129821886	0.999983712918307	Gm10636	3	146072908	146084699	-	2419	lncRNA	predicted gene 10636 [Source:MGI Symbol;Acc:MGI:3641739]	-
ENSMUSG00000078314	3.1427471343932	6.14498910984835	1.06943486314678	0	0	0	3.45239036912944	0	4.30896554672267	0.0484284129821886	0.999983712918307	Gm14762	X	84869498	84878437	+	2985	lncRNA	predicted gene 14762 [Source:MGI Symbol;Acc:MGI:3705212]	-
ENSMUSG00000044378	3.1427471343932	6.14498910984835	1.06943486314678	0	0	0	3.45239036912944	0	4.30896554672267	0.0484284129821886	0.999983712918307	Slc15a5	6	137960584	138056914	-	3088	protein_coding	solute carrier family 15, member 5 [Source:MGI Symbol;Acc:MGI:3607714]	-
ENSMUSG00000007122	20.9516475626213	29.7007806976004	16.0415229472018	11.5120072141681	2.06934479657015	11.1613690099196	22.2313170691411	8.24757367355263	1.41799544153517	0.0485345099756507	0.999983712918307	Casq1	1	172037461	172047435	-	1951	protein_coding	calsequestrin 1 [Source:MGI Symbol;Acc:MGI:1309468]	-
ENSMUSG00000023043	4.19032951252426	112.658133680553	8.55547890517427	19.4818583624383	5.17336199142536	5.58068450495981	41.8013140327506	10.0786349529412	2.04773099664645	0.048951540689317	0.999983712918307	Krt18	15	101936615	101940462	+	1437	protein_coding	keratin 18 [Source:MGI Symbol;Acc:MGI:96692]	-
ENSMUSG00000097979	19.9040651844902	10.2416485164139	9.62491376832105	5.31323409884682	4.13868959314029	3.72045633663987	13.2568758230751	4.39079334287566	1.59110054724038	0.0492376560235029	0.999983712918307	Gm4691	6	128179113	128180239	-	1043	transcribed_processed_pseudogene	predicted gene 4691 [Source:MGI Symbol;Acc:MGI:3782871]	-
ENSMUSG00000106133	16.761318050097	19.4591321811865	22.4581321260825	8.8553901647447	9.31205158456565	7.44091267327975	19.5595274524553	8.53611814086337	1.19730959767062	0.0492512327398247	0.999983712918307	Gm3724	5	24323314	24323662	-	349	processed_pseudogene	predicted gene 3724 [Source:MGI Symbol;Acc:MGI:3804937]	-
ENSMUSG00000004885	8.38065902504852	8.19331881313114	5.34717431573392	29.2227875436575	23.7974651605567	7.44091267327975	7.30705071797119	20.153721792498	-1.46252	0.0493316671012756	0.999983712918307	Crabp2	3	87855973	87860683	+	1322	protein_coding	cellular retinoic acid binding protein II [Source:MGI Symbol;Acc:MGI:88491]	-
ENSMUSG00000093673	0	1.02416485164139	1.06943486314678	0.88553901647447	17.5894307708462	2.79034225247991	0.697866571596059	7.0884373466002	-3.33505	0.0494747024239491	0.999983712918307	Gm20644	11	98176208	98178270	+	2063	lncRNA	predicted gene 20644 [Source:MGI Symbol;Acc:MGI:5313091]	-
ENSMUSG00000113710	2.09516475626213	1.02416485164139	7.48604404202749	0	0	0	3.53512	0	4.33924324187151	0.049686518992097	0.999983712918307	Gm38577	11	82273622	82278166	-	4545	lncRNA	predicted gene, 38577 [Source:MGI Symbol;Acc:MGI:5621462]	-
ENSMUSG00000111013	0	24.5799564393934	0	0.88553901647447	0	0	8.19331881313114	0.295179672158157	4.59355803440821	0.0496980467164651	0.999983712918307	Gm32468	10	92920039	92929589	+	1663	lncRNA	predicted gene, 32468 [Source:MGI Symbol;Acc:MGI:5591627]	-
